# Supplementary material for: Dystrophin (DMD) Missense Variant in Cats with Becker-Type Muscular Dystrophy
Source: Int J Mol Sci. 2023 Feb 6;24(4):3192. doi: 10.3390/ijms24043192 (PMC9964367; doi:10.3390/ijms24043192)
Supplement: Supplementary file 1 [file ijms-24-03192-s001.zip]

Archive with 4 entries (4 files):
- ijms-2109685-supplementary.mp4
- S1_Cardio..pdf
- S2_Table_Public_Genomes.xlsx
- S3_Table_Private_Variants.xlsx
