# Supplementary material for: Dystrophin (DMD) Missense Variant in Cats with Becker-Type Muscular Dystrophy
Source: Int J Mol Sci. 2023 Feb 6;24(4):3192. doi: 10.3390/ijms24043192 (PMC9964367; doi:10.3390/ijms24043192)
Supplement: Supplementary file 1 [file ijms-24-03192-s001.zip › S3_Table_Private_Variants.xlsx]

## Sheet: Private homozygous variants
Table S3. Private variants in the sequenced cat affected with Becker Muscular Dystrophy. Variants were called with respect to the F.catus_Fca126_mat1.0 reference genome assembly. The functional annotation of the variants is based on the NCBI annotation release 105. The table is in "1 effect per line" format. Thus, one variant will be listed several times, if multiple effects, e.g. on different al…
#CHROM	POS	REF	ALT	FILTER	EFFECT	IMPACT	GENE	GENEID	FEATURE	FEATUREID	BIOTYPE	RANK	HGVS_C	HGVS_P
chrA1	5432458	T	C	PASS	intron_variant	MODIFIER	ATP8A2	ATP8A2	transcript	XM_045043082.1	protein_coding	24	c.2224-34970T>C
chrA1	5432458	T	C	PASS	intron_variant	MODIFIER	ATP8A2	ATP8A2	transcript	XM_006927173.5	protein_coding	24	c.2092-34970T>C
chrA1	5432458	T	C	PASS	intron_variant	MODIFIER	ATP8A2	ATP8A2	transcript	XM_023250034.2	protein_coding	24	c.2212-34970T>C
chrA1	5432458	T	C	PASS	intron_variant	MODIFIER	ATP8A2	ATP8A2	transcript	XM_019820599.3	protein_coding	24	c.2176-34970T>C
chrA1	5432458	T	C	PASS	intron_variant	MODIFIER	ATP8A2	ATP8A2	transcript	XM_045043371.1	protein_coding	24	c.2224-34970T>C
chrA1	5432458	T	C	PASS	intron_variant	MODIFIER	ATP8A2	ATP8A2	transcript	XM_045043107.1	protein_coding	24	c.2224-34970T>C
chrA1	5432458	T	C	PASS	intron_variant	MODIFIER	ATP8A2	ATP8A2	transcript	XM_045043172.1	protein_coding	24	c.2224-34970T>C
chrA1	5432458	T	C	PASS	intron_variant	MODIFIER	ATP8A2	ATP8A2	transcript	XM_045043129.1	protein_coding	24	c.2224-34970T>C
chrA1	5432458	T	C	PASS	intron_variant	MODIFIER	ATP8A2	ATP8A2	transcript	XR_006588849.1	pseudogene	24	n.2269-34970T>C
chrA1	5432458	T	C	PASS	intron_variant	MODIFIER	ATP8A2	ATP8A2	transcript	XM_045043251.1	protein_coding	24	c.2140-34970T>C
chrA1	5432458	T	C	PASS	intron_variant	MODIFIER	ATP8A2	ATP8A2	transcript	XM_045043308.1	protein_coding	24	c.2092-34970T>C
chrA1	5432458	T	C	PASS	intron_variant	MODIFIER	ATP8A2	ATP8A2	transcript	XM_019820968.3	protein_coding	24	c.2092-34970T>C
chrA1	5453618	T	TG	PASS	downstream_gene_variant	MODIFIER	LOC109495412	LOC109495412	transcript	XR_002150819.3	pseudogene	-1	n.*43_*44insC
chrA1	5453618	T	TG	PASS	intron_variant	MODIFIER	ATP8A2	ATP8A2	transcript	XM_045043082.1	protein_coding	24	c.2224-13810_2224-13809insG
chrA1	5453618	T	TG	PASS	intron_variant	MODIFIER	ATP8A2	ATP8A2	transcript	XM_006927173.5	protein_coding	24	c.2092-13810_2092-13809insG
chrA1	5453618	T	TG	PASS	intron_variant	MODIFIER	ATP8A2	ATP8A2	transcript	XM_023250034.2	protein_coding	24	c.2212-13810_2212-13809insG
chrA1	5453618	T	TG	PASS	intron_variant	MODIFIER	ATP8A2	ATP8A2	transcript	XM_019820599.3	protein_coding	24	c.2176-13810_2176-13809insG
chrA1	5453618	T	TG	PASS	intron_variant	MODIFIER	ATP8A2	ATP8A2	transcript	XM_045043371.1	protein_coding	24	c.2224-13810_2224-13809insG
chrA1	5453618	T	TG	PASS	intron_variant	MODIFIER	ATP8A2	ATP8A2	transcript	XM_045043107.1	protein_coding	24	c.2224-13810_2224-13809insG
chrA1	5453618	T	TG	PASS	intron_variant	MODIFIER	ATP8A2	ATP8A2	transcript	XM_045043172.1	protein_coding	24	c.2224-13810_2224-13809insG
chrA1	5453618	T	TG	PASS	intron_variant	MODIFIER	ATP8A2	ATP8A2	transcript	XM_045043129.1	protein_coding	24	c.2224-13810_2224-13809insG
chrA1	5453618	T	TG	PASS	intron_variant	MODIFIER	ATP8A2	ATP8A2	transcript	XR_006588849.1	pseudogene	24	n.2269-13810_2269-13809insG
chrA1	5453618	T	TG	PASS	intron_variant	MODIFIER	ATP8A2	ATP8A2	transcript	XM_045043251.1	protein_coding	24	c.2140-13810_2140-13809insG
chrA1	5453618	T	TG	PASS	intron_variant	MODIFIER	ATP8A2	ATP8A2	transcript	XM_045043308.1	protein_coding	24	c.2092-13810_2092-13809insG
chrA1	5453618	T	TG	PASS	intron_variant	MODIFIER	ATP8A2	ATP8A2	transcript	XM_019820968.3	protein_coding	24	c.2092-13810_2092-13809insG
chrA1	7619163	C	G	PASS	upstream_gene_variant	MODIFIER	URAD	URAD	transcript	XM_023250321.2	protein_coding	-1	c.-733G>C
chrA1	7619163	C	G	PASS	intergenic_region	MODIFIER	URAD-FLT3	URAD-FLT3	intergenic_region	URAD-FLT3		-1	n.7619163C>G
chrA1	8087230	G	A	PASS	intergenic_region	MODIFIER	FLT1-LOC111559501	FLT1-LOC111559501	intergenic_region	FLT1-LOC111559501		-1	n.8087230G>A
chrA1	10123031	GAC	G	PASS	intron_variant	MODIFIER	MEDAG	MEDAG	transcript	XM_023250494.2	protein_coding	1	c.288-4208_288-4207delAC
chrA1	10378408	C	T	PASS	upstream_gene_variant	MODIFIER	LOC123383373	LOC123383373	transcript	XR_006593063.1	pseudogene	-1	n.-4151C>T
chrA1	10378408	C	T	PASS	upstream_gene_variant	MODIFIER	B3GLCT	B3GLCT	transcript	XM_045050708.1	protein_coding	-1	c.-2969C>T
chrA1	10378408	C	T	PASS	upstream_gene_variant	MODIFIER	B3GLCT	B3GLCT	transcript	XM_045050671.1	protein_coding	-1	c.-4058C>T
chrA1	10378408	C	T	PASS	intergenic_region	MODIFIER	LOC109497283-B3GLCT	LOC109497283-B3GLCT	intergenic_region	LOC109497283-B3GLCT		-1	n.10378408C>T
chrA1	19449650	C	T	PASS	intron_variant	MODIFIER	NEK5	NEK5	transcript	XM_019825941.3	protein_coding	10	c.1177+716C>T
chrA1	19449650	C	T	PASS	intron_variant	MODIFIER	NEK5	NEK5	transcript	XM_019825945.3	protein_coding	10	c.1177+716C>T
chrA1	19449650	C	T	PASS	intron_variant	MODIFIER	NEK5	NEK5	transcript	XM_045052540.1	protein_coding	11	c.892+716C>T
chrA1	19449650	C	T	PASS	intron_variant	MODIFIER	NEK5	NEK5	transcript	XM_019825962.2	protein_coding	10	c.892+716C>T
chrA1	19449650	C	T	PASS	intron_variant	MODIFIER	NEK5	NEK5	transcript	XM_045052538.1	protein_coding	11	c.892+716C>T
chrA1	19449650	C	T	PASS	intron_variant	MODIFIER	NEK5	NEK5	transcript	XM_045052547.1	protein_coding	11	c.892+716C>T
chrA1	27981817	AAGG	A	PASS	intergenic_region	MODIFIER	LOC109498166-LOC109498172	LOC109498166-LOC109498172	intergenic_region	LOC109498166-LOC109498172		-1	n.27981818_27981820delAGG
chrA1	32143090	G	A	PASS	intergenic_region	MODIFIER	LOC109498249-LOC111556764	LOC109498249-LOC111556764	intergenic_region	LOC109498249-LOC111556764		-1	n.32143090G>A
chrA1	32143092	G	GTCTA	PASS	intergenic_region	MODIFIER	LOC109498249-LOC111556764	LOC109498249-LOC111556764	intergenic_region	LOC109498249-LOC111556764		-1	n.32143092_32143093insTCTA
chrA1	32855438	T	A	PASS	intergenic_region	MODIFIER	LOC101093574-LOC123384347	LOC101093574-LOC123384347	intergenic_region	LOC101093574-LOC123384347		-1	n.32855438T>A
chrA1	36812327	C	CG	PASS	intron_variant	MODIFIER	LOC123384379	LOC123384379	transcript	XR_006595399.1	pseudogene	1	n.645-24853_645-24852insG
chrA1	39156069	C	T	PASS	intron_variant	MODIFIER	LOC123384391	LOC123384391	transcript	XR_006595426.1	pseudogene	2	n.346-42937C>T
chrA1	39156069	C	T	PASS	intron_variant	MODIFIER	LOC123384391	LOC123384391	transcript	XR_006595432.1	pseudogene	2	n.340-42937C>T
chrA1	39156075	A	G	PASS	intron_variant	MODIFIER	LOC123384391	LOC123384391	transcript	XR_006595426.1	pseudogene	2	n.346-42931A>G
chrA1	39156075	A	G	PASS	intron_variant	MODIFIER	LOC123384391	LOC123384391	transcript	XR_006595432.1	pseudogene	2	n.340-42931A>G
chrA1	39527831	G	GACATATAAA	PASS	upstream_gene_variant	MODIFIER	LOC123384399	LOC123384399	transcript	XR_006595437.1	pseudogene	-1	n.-4463_-4462insTTTATATGT
chrA1	39527831	G	GACATATAAA	PASS	downstream_gene_variant	MODIFIER	LOC123384391	LOC123384391	transcript	XR_006595432.1	pseudogene	-1	n.*4528_*4529insACATATAAA
chrA1	39527831	G	GACATATAAA	PASS	intron_variant	MODIFIER	LOC123384391	LOC123384391	transcript	XR_006595426.1	pseudogene	5	n.589-15040_589-15039insACATATAAA
chrA1	39764639	A	G	PASS	intergenic_region	MODIFIER	LOC101100274-LOC101100533	LOC101100274-LOC101100533	intergenic_region	LOC101100274-LOC101100533		-1	n.39764639A>G
chrA1	40979240	AT	A	PASS	intergenic_region	MODIFIER	LOC109498326-LOC111556747	LOC109498326-LOC111556747	intergenic_region	LOC109498326-LOC111556747		-1	n.40979241delT
chrA1	42725901	T	G	PASS	intron_variant	MODIFIER	LOC123384417	LOC123384417	transcript	XR_006595472.1	pseudogene	4	n.580+3758A>C
chrA1	42725901	T	G	PASS	intron_variant	MODIFIER	LOC109492584	LOC109492584	transcript	XR_006595478.1	pseudogene	1	n.188+5444T>G
chrA1	42725901	T	G	PASS	intron_variant	MODIFIER	LOC123384417	LOC123384417	transcript	XR_006595471.1	pseudogene	2	n.260+3758A>C
chrA1	42725901	T	G	PASS	intron_variant	MODIFIER	LOC109492584	LOC109492584	transcript	XR_006595474.1	pseudogene	1	n.189+5444T>G
chrA1	44142229	A	G	PASS	intergenic_region	MODIFIER	LOC101099770-LOC101100024	LOC101099770-LOC101100024	intergenic_region	LOC101099770-LOC101100024		-1	n.44142229A>G
chrA1	55792444	A	G	PASS	intron_variant	MODIFIER	LOC123384602	LOC123384602	transcript	XR_006595949.1	pseudogene	1	n.825-26477A>G
chrA1	59551200	C	G	PASS	intron_variant	MODIFIER	LOC123384629	LOC123384629	transcript	XR_006596014.1	pseudogene	2	n.1006-47390C>G
chrA1	62185448	T	TAGTCATATCTGAAAATGCAAGCAGAATAAGATAAATAAGCATGACATGGAAGTAAAAAAAAAACACAAAAAACTGTCTTTCAAGAATGACAGACATCTTATG	PASS	intergenic_region	MODIFIER	LOC111557078-LOC111560123	LOC111557078-LOC111560123	intergenic_region	LOC111557078-LOC111560123		-1	n.62185448_62185449insAGTCATATCTGAAAATGCAAGCAGAATAAGATAAATAAGCATGACATGGAAGTAAAAAAAAAACACAAAAAACTGTCTTTCAAGAATGACAGACATCTTATG
chrA1	62994362	G	A	PASS	intergenic_region	MODIFIER	LOC101094230-LOC111556708	LOC101094230-LOC111556708	intergenic_region	LOC101094230-LOC111556708		-1	n.62994362G>A
chrA1	67408846	C	CA	PASS	intron_variant	MODIFIER	DZIP1	DZIP1	transcript	XM_023252677.2	protein_coding	7	c.937-2480_937-2479insT
chrA1	67408846	C	CA	PASS	intron_variant	MODIFIER	DZIP1	DZIP1	transcript	XM_023252698.2	protein_coding	5	c.844-2480_844-2479insT
chrA1	67408846	C	CA	PASS	intron_variant	MODIFIER	DZIP1	DZIP1	transcript	XM_023252687.2	protein_coding	6	c.937-2480_937-2479insT
chrA1	67408846	C	CA	PASS	intron_variant	MODIFIER	DZIP1	DZIP1	transcript	XM_023252682.2	protein_coding	7	c.937-2480_937-2479insT
chrA1	67408846	C	CA	PASS	intron_variant	MODIFIER	DZIP1	DZIP1	transcript	XM_023252689.2	protein_coding	7	c.937-2480_937-2479insT
chrA1	67579040	C	T	PASS	intron_variant	MODIFIER	UGGT2	UGGT2	transcript	XM_011280607.4	protein_coding	29	c.3459-604G>A
chrA1	67579040	C	T	PASS	intron_variant	MODIFIER	UGGT2	UGGT2	transcript	XM_045055130.1	protein_coding	28	c.3105-604G>A
chrA1	67579040	C	T	PASS	intron_variant	MODIFIER	UGGT2	UGGT2	transcript	XM_045055129.1	protein_coding	29	c.3459-604G>A
chrA1	68099208	G	GGGT	PASS	intron_variant	MODIFIER	HS6ST3	HS6ST3	transcript	XM_011280614.4	protein_coding	1	c.704+321862_704+321863insGGT
chrA1	74749352	C	T	PASS	intergenic_region	MODIFIER	LOC111557083-LOC101086443	LOC111557083-LOC101086443	intergenic_region	LOC111557083-LOC101086443		-1	n.74749352C>T
chrA1	75063287	C	CTA	PASS	intergenic_region	MODIFIER	LOC101086692-LOC109499098	LOC101086692-LOC109499098	intergenic_region	LOC101086692-LOC109499098		-1	n.75063287_75063288insTA
chrA1	78934043	TTCC	T	PASS	intron_variant	MODIFIER	MYO16	MYO16	transcript	XM_045055813.1	protein_coding	17	c.2107-290_2107-288delTCC
chrA1	78934043	TTCC	T	PASS	intron_variant	MODIFIER	MYO16	MYO16	transcript	XM_023253136.2	protein_coding	17	c.1972-290_1972-288delTCC
chrA1	78934043	TTCC	T	PASS	intron_variant	MODIFIER	MYO16	MYO16	transcript	XM_045055816.1	protein_coding	17	c.2038-290_2038-288delTCC
chrA1	79887603	A	C	PASS	intergenic_region	MODIFIER	LOC109492654-COL4A1	LOC109492654-COL4A1	intergenic_region	LOC109492654-COL4A1		-1	n.79887603A>C
chrA1	80676582	T	C	PASS	intron_variant	MODIFIER	ARHGEF7	ARHGEF7	transcript	XM_023253244.2	protein_coding	9	c.1074-4095T>C
chrA1	80676582	T	C	PASS	intron_variant	MODIFIER	ARHGEF7	ARHGEF7	transcript	XM_023253241.2	protein_coding	8	c.603-4095T>C
chrA1	80676582	T	C	PASS	intron_variant	MODIFIER	ARHGEF7	ARHGEF7	transcript	XM_023253248.2	protein_coding	8	c.603-4095T>C
chrA1	80676582	T	C	PASS	intron_variant	MODIFIER	ARHGEF7	ARHGEF7	transcript	XM_023253259.2	protein_coding	7	c.858-4095T>C
chrA1	80676582	T	C	PASS	intron_variant	MODIFIER	ARHGEF7	ARHGEF7	transcript	XM_023253258.2	protein_coding	9	c.1074-4095T>C
chrA1	80676582	T	C	PASS	intron_variant	MODIFIER	ARHGEF7	ARHGEF7	transcript	XM_023253271.2	protein_coding	8	c.603-4095T>C
chrA1	80676582	T	C	PASS	intron_variant	MODIFIER	ARHGEF7	ARHGEF7	transcript	XM_023253276.2	protein_coding	9	c.603-4095T>C
chrA1	80676582	T	C	PASS	intron_variant	MODIFIER	ARHGEF7	ARHGEF7	transcript	XM_045055951.1	protein_coding	8	c.603-4095T>C
chrA1	80676582	T	C	PASS	intron_variant	MODIFIER	ARHGEF7	ARHGEF7	transcript	XM_019829649.2	protein_coding	7	c.603-4095T>C
chrA1	80676582	T	C	PASS	intron_variant	MODIFIER	ARHGEF7	ARHGEF7	transcript	XM_003980531.6	protein_coding	8	c.972-4095T>C
chrA1	88218293	A	G	PASS	intergenic_region	MODIFIER	WNT9A-LOC123386700	WNT9A-LOC123386700	intergenic_region	WNT9A-LOC123386700		-1	n.88218293A>G
chrA1	89291829	A	C	PASS	intergenic_region	MODIFIER	LOC101082715-LOC101082972	LOC101082715-LOC101082972	intergenic_region	LOC101082715-LOC101082972		-1	n.89291829A>C
chrA1	96498098	A	AAG	PASS	intergenic_region	MODIFIER	LOC111560532-LOC123385484	LOC111560532-LOC123385484	intergenic_region	LOC111560532-LOC123385484		-1	n.96498098_96498099insAG
chrA1	102211924	G	C	PASS	intergenic_region	MODIFIER	LOC109500079-LOC109492798	LOC109500079-LOC109492798	intergenic_region	LOC109500079-LOC109492798		-1	n.102211924G>C
chrA1	102270819	C	G	PASS	intergenic_region	MODIFIER	LOC109492798-ZNF608	LOC109492798-ZNF608	intergenic_region	LOC109492798-ZNF608		-1	n.102270819C>G
chrA1	102691106	A	G	PASS	upstream_gene_variant	MODIFIER	LOC123385623	LOC123385623	transcript	XR_006598508.1	pseudogene	-1	n.-4865A>G
chrA1	102691106	A	G	PASS	intergenic_region	MODIFIER	LOC102899621-LOC123385623	LOC102899621-LOC123385623	intergenic_region	LOC102899621-LOC123385623		-1	n.102691106A>G
chrA1	105909189	C	A	PASS	intergenic_region	MODIFIER	FBN2-LOC101090584	FBN2-LOC101090584	intergenic_region	FBN2-LOC101090584		-1	n.105909189C>A
chrA1	109633419	C	G	PASS	intron_variant	MODIFIER	AFF4	AFF4	transcript	XM_011282068.4	protein_coding	5	c.1051-11873G>C
chrA1	109633419	C	G	PASS	intron_variant	MODIFIER	AFF4	AFF4	transcript	XM_023255091.2	protein_coding	5	c.1051-11873G>C
chrA1	109633419	C	G	PASS	intron_variant	MODIFIER	AFF4	AFF4	transcript	XM_045058857.1	protein_coding	4	c.964-11873G>C
chrA1	109710135	T	A	PASS	downstream_gene_variant	MODIFIER	ZCCHC10	ZCCHC10	transcript	XM_003980761.6	protein_coding	-1	c.*4504A>T
chrA1	109710135	T	A	PASS	intergenic_region	MODIFIER	LOC123385824-ZCCHC10	LOC123385824-ZCCHC10	intergenic_region	LOC123385824-ZCCHC10		-1	n.109710135T>A
chrA1	115188273	A	G	PASS	intron_variant	MODIFIER	SIL1	SIL1	transcript	XM_019832833.3	protein_coding	2	c.218-29818T>C
chrA1	115188273	A	G	PASS	intron_variant	MODIFIER	SIL1	SIL1	transcript	XM_006927639.5	protein_coding	3	c.212-29818T>C
chrA1	115188273	A	G	PASS	intron_variant	MODIFIER	SIL1	SIL1	transcript	XM_045059704.1	protein_coding	4	c.212-29818T>C
chrA1	115188274	C	CA	PASS	intron_variant	MODIFIER	SIL1	SIL1	transcript	XM_019832833.3	protein_coding	2	c.218-29820_218-29819insT
chrA1	115188274	C	CA	PASS	intron_variant	MODIFIER	SIL1	SIL1	transcript	XM_006927639.5	protein_coding	3	c.212-29820_212-29819insT
chrA1	115188274	C	CA	PASS	intron_variant	MODIFIER	SIL1	SIL1	transcript	XM_045059704.1	protein_coding	4	c.212-29820_212-29819insT
chrA1	116717764	G	C	PASS	synonymous_variant	LOW	LOC123386145	LOC123386145	transcript	XM_045060225.1	protein_coding	1	c.1887G>C	p.Thr629Thr
chrA1	116717764	G	C	PASS	intron_variant	MODIFIER	LOC101099699	LOC101099699	transcript	XM_045060231.1	protein_coding	2	c.*50+23049G>C
chrA1	116717764	G	C	PASS	intron_variant	MODIFIER	LOC101098920	LOC101098920	transcript	XM_045060201.1	protein_coding	1	c.2355+29164G>C
chrA1	116717764	G	C	PASS	intron_variant	MODIFIER	LOC101098920	LOC101098920	transcript	XM_023255945.2	protein_coding	1	c.2397+13252G>C
chrA1	121621279	C	T	PASS	intergenic_region	MODIFIER	POU4F3-LOC111560866	POU4F3-LOC111560866	intergenic_region	POU4F3-LOC111560866		-1	n.121621279C>T
chrA1	121621289	C	T	PASS	intergenic_region	MODIFIER	POU4F3-LOC111560866	POU4F3-LOC111560866	intergenic_region	POU4F3-LOC111560866		-1	n.121621289C>T
chrA1	121621293	T	C	PASS	intergenic_region	MODIFIER	POU4F3-LOC111560866	POU4F3-LOC111560866	intergenic_region	POU4F3-LOC111560866		-1	n.121621293T>C
chrA1	121768611	C	T	PASS	intergenic_region	MODIFIER	GPR151-LOC123386234	GPR151-LOC123386234	intergenic_region	GPR151-LOC123386234		-1	n.121768611C>T
chrA1	124868456	G	GTTGATGGGGGGTGGGAAGGAGGGGA	PASS	intergenic_region	MODIFIER	ANKRD55-LOC101096873	ANKRD55-LOC101096873	intergenic_region	ANKRD55-LOC101096873		-1	n.124868456_124868457insTTGATGGGGGGTGGGAAGGAGGGGA
chrA1	130192641	T	TTTTTTTTTTG	PASS	intergenic_region	MODIFIER	LOC123384823-LOC123386510	LOC123384823-LOC123386510	intergenic_region	LOC123384823-LOC123386510		-1	n.130192641_130192642insTTTTTTTTTG
chrA1	131028126	A	T	PASS	intergenic_region	MODIFIER	LOC123384828-LOC111556700	LOC123384828-LOC111556700	intergenic_region	LOC123384828-LOC111556700		-1	n.131028126A>T
chrA1	137888476	C	A	PASS	intron_variant	MODIFIER	FOXD1	FOXD1	transcript	XR_006600807.1	pseudogene	5	n.2618+7680G>T
chrA1	137888476	C	A	PASS	intron_variant	MODIFIER	FOXD1	FOXD1	transcript	XR_006600809.1	pseudogene	5	n.2618+7680G>T
chrA1	137888476	C	A	PASS	intron_variant	MODIFIER	FOXD1	FOXD1	transcript	XR_006600808.1	pseudogene	5	n.2618+7680G>T
chrA1	138728820	G	A	PASS	upstream_gene_variant	MODIFIER	LOC123386637	LOC123386637	transcript	XR_006600852.1	pseudogene	-1	n.-2896G>A
chrA1	138728820	G	A	PASS	intergenic_region	MODIFIER	TRNAQ-UUG_3-LOC123386637	TRNAQ-UUG_3-LOC123386637	intergenic_region	TRNAQ-UUG_3-LOC123386637		-1	n.138728820G>A
chrA1	139326545	GA	G	PASS	intron_variant	MODIFIER	LOC123386659	LOC123386659	transcript	XR_006600900.1	pseudogene	1	n.315+4779delT
chrA1	139326545	GA	G	PASS	intron_variant	MODIFIER	LOC123386659	LOC123386659	transcript	XR_006600898.1	pseudogene	1	n.314+4779delT
chrA1	140691361	C	T	PASS	intron_variant	MODIFIER	IQGAP2	IQGAP2	transcript	XM_011284171.4	protein_coding	30	c.3905+3308C>T
chrA1	140691361	C	T	PASS	intron_variant	MODIFIER	IQGAP2	IQGAP2	transcript	XM_045062300.1	protein_coding	29	c.3824+3308C>T
chrA1	140691361	C	T	PASS	intron_variant	MODIFIER	IQGAP2	IQGAP2	transcript	XM_019835759.3	protein_coding	28	c.3710+3308C>T
chrA1	140691361	C	T	PASS	intron_variant	MODIFIER	IQGAP2	IQGAP2	transcript	XM_019835765.3	protein_coding	28	c.3653+3308C>T
chrA1	140691361	C	T	PASS	intron_variant	MODIFIER	IQGAP2	IQGAP2	transcript	XM_006927800.5	protein_coding	18	c.2393+3308C>T
chrA1	148679840	T	TG	PASS	intergenic_region	MODIFIER	LOC101094649-LOC123379022	LOC101094649-LOC123379022	intergenic_region	LOC101094649-LOC123379022		-1	n.148679840_148679841insG
chrA1	164032346	CACACACAT	C	PASS	intron_variant	MODIFIER	LOC123379269	LOC123379269	transcript	XR_006583530.1	pseudogene	3	n.1059-11292_1059-11285delACACACAT
chrA1	170457098	G	A	PASS	intergenic_region	MODIFIER	LOC123379306-TSLP	LOC123379306-TSLP	intergenic_region	LOC123379306-TSLP		-1	n.170457098G>A
chrA1	170697525	T	C	PASS	intron_variant	MODIFIER	CAMK4	CAMK4	transcript	XM_003981193.6	protein_coding	1	c.161+33644T>C
chrA1	170697525	T	C	PASS	intron_variant	MODIFIER	CAMK4	CAMK4	transcript	XM_045034623.1	protein_coding	4	c.161+33644T>C
chrA1	171373620	C	T	PASS	intron_variant	MODIFIER	LOC109502629	LOC109502629	transcript	XR_002161354.3	pseudogene	5	n.638+7313G>A
chrA1	171373888	G	A	PASS	intron_variant	MODIFIER	LOC109502629	LOC109502629	transcript	XR_002161354.3	pseudogene	5	n.638+7045C>T
chrA1	172925893	GA	G	PASS	intron_variant	MODIFIER	NSD1	NSD1	transcript	XM_006927884.5	protein_coding	14	c.5158+2080delT
chrA1	172925893	GA	G	PASS	intron_variant	MODIFIER	NSD1	NSD1	transcript	XM_023259132.2	protein_coding	14	c.5158+2080delT
chrA1	172925893	GA	G	PASS	intron_variant	MODIFIER	NSD1	NSD1	transcript	XM_023259150.2	protein_coding	15	c.4351+2080delT
chrA1	172925893	GA	G	PASS	intron_variant	MODIFIER	NSD1	NSD1	transcript	XM_023259129.2	protein_coding	14	c.5158+2080delT
chrA1	172925893	GA	G	PASS	intron_variant	MODIFIER	NSD1	NSD1	transcript	XM_023259134.2	protein_coding	15	c.4351+2080delT
chrA1	172925893	GA	G	PASS	intron_variant	MODIFIER	NSD1	NSD1	transcript	XM_023259133.2	protein_coding	14	c.5158+2080delT
chrA1	172925893	GA	G	PASS	intron_variant	MODIFIER	NSD1	NSD1	transcript	XM_023259154.2	protein_coding	15	c.4351+2080delT
chrA1	172925893	GA	G	PASS	intron_variant	MODIFIER	NSD1	NSD1	transcript	XM_019838275.3	protein_coding	15	c.4351+2080delT
chrA1	173210970	C	G	PASS	intron_variant	MODIFIER	UIMC1	UIMC1	transcript	XM_023259245.2	protein_coding	3	c.233-8588C>G
chrA1	173210970	C	G	PASS	intron_variant	MODIFIER	UIMC1	UIMC1	transcript	XM_023259260.2	protein_coding	3	c.233-8588C>G
chrA1	173210970	C	G	PASS	intron_variant	MODIFIER	UIMC1	UIMC1	transcript	XM_023259248.2	protein_coding	3	c.233-8588C>G
chrA1	173210970	C	G	PASS	intron_variant	MODIFIER	UIMC1	UIMC1	transcript	XM_019838358.2	protein_coding	1	c.-2-8588C>G
chrA1	174834972	T	A	PASS	intergenic_region	MODIFIER	LOC109502872-MSX2	LOC109502872-MSX2	intergenic_region	LOC109502872-MSX2		-1	n.174834972T>A
chrA1	180894373	A	G	PASS	intron_variant	MODIFIER	TENM2	TENM2	transcript	XM_019839174.3	protein_coding	5	c.578-552T>C
chrA1	180894373	A	G	PASS	intron_variant	MODIFIER	TENM2	TENM2	transcript	XM_019839191.3	protein_coding	2	c.17-552T>C
chrA1	180894373	A	G	PASS	intron_variant	MODIFIER	TENM2	TENM2	transcript	XM_019839195.3	protein_coding	1	c.-89-552T>C
chrA1	180894373	A	G	PASS	intron_variant	MODIFIER	TENM2	TENM2	transcript	XM_019839204.3	protein_coding	2	c.16+46371T>C
chrA1	180894373	A	G	PASS	intron_variant	MODIFIER	TENM2	TENM2	transcript	XM_019839196.3	protein_coding	1	c.-89-552T>C
chrA1	180894373	A	G	PASS	intron_variant	MODIFIER	TENM2	TENM2	transcript	XM_045040372.1	protein_coding	1	c.-89-552T>C
chrA1	180894373	A	G	PASS	intron_variant	MODIFIER	TENM2	TENM2	transcript	XM_045040354.1	protein_coding	1	c.-89-552T>C
chrA1	180894373	A	G	PASS	intron_variant	MODIFIER	TENM2	TENM2	transcript	XM_019839194.3	protein_coding	2	c.-89-552T>C
chrA1	180894373	A	G	PASS	intron_variant	MODIFIER	TENM2	TENM2	transcript	XM_019839189.3	protein_coding	1	c.47-552T>C
chrA1	180894373	A	G	PASS	intron_variant	MODIFIER	TENM2	TENM2	transcript	XM_019839198.3	protein_coding	1	c.47-76237T>C
chrA1	180894373	A	G	PASS	intron_variant	MODIFIER	TENM2	TENM2	transcript	XM_045040341.1	protein_coding	4	c.248-552T>C
chrA1	180894373	A	G	PASS	intron_variant	MODIFIER	TENM2	TENM2	transcript	XM_045040330.1	protein_coding	4	c.578-552T>C
chrA1	180894373	A	G	PASS	intron_variant	MODIFIER	TENM2	TENM2	transcript	XM_045040334.1	protein_coding	4	c.578-552T>C
chrA1	180894373	A	G	PASS	intron_variant	MODIFIER	TENM2	TENM2	transcript	XM_045040322.1	protein_coding	7	c.578-552T>C
chrA1	180894373	A	G	PASS	intron_variant	MODIFIER	TENM2	TENM2	transcript	XM_045040321.1	protein_coding	10	c.578-552T>C
chrA1	180894373	A	G	PASS	intron_variant	MODIFIER	TENM2	TENM2	transcript	XM_045040320.1	protein_coding	10	c.578-552T>C
chrA1	180894373	A	G	PASS	intron_variant	MODIFIER	TENM2	TENM2	transcript	XM_045040340.1	protein_coding	13	c.578-552T>C
chrA1	181029348	C	CA	PASS	intron_variant	MODIFIER	TENM2	TENM2	transcript	XM_019839174.3	protein_coding	5	c.578-135528_578-135527insT
chrA1	181029348	C	CA	PASS	intron_variant	MODIFIER	TENM2	TENM2	transcript	XM_045040372.1	protein_coding	1	c.-90+2814_-90+2815insT
chrA1	181029348	C	CA	PASS	intron_variant	MODIFIER	TENM2	TENM2	transcript	XM_045040354.1	protein_coding	1	c.-90+31090_-90+31091insT
chrA1	181029348	C	CA	PASS	intron_variant	MODIFIER	TENM2	TENM2	transcript	XM_019839194.3	protein_coding	2	c.-89-135528_-89-135527insT
chrA1	181029348	C	CA	PASS	intron_variant	MODIFIER	TENM2	TENM2	transcript	XM_019839189.3	protein_coding	1	c.47-135528_47-135527insT
chrA1	181029348	C	CA	PASS	intron_variant	MODIFIER	TENM2	TENM2	transcript	XM_019839198.3	protein_coding	1	c.46+150692_46+150693insT
chrA1	181029348	C	CA	PASS	intron_variant	MODIFIER	TENM2	TENM2	transcript	XM_045040341.1	protein_coding	4	c.248-135528_248-135527insT
chrA1	181029348	C	CA	PASS	intron_variant	MODIFIER	TENM2	TENM2	transcript	XM_045040330.1	protein_coding	4	c.578-135528_578-135527insT
chrA1	181029348	C	CA	PASS	intron_variant	MODIFIER	TENM2	TENM2	transcript	XM_045040334.1	protein_coding	4	c.578-135528_578-135527insT
chrA1	181029348	C	CA	PASS	intron_variant	MODIFIER	TENM2	TENM2	transcript	XM_045040322.1	protein_coding	7	c.578-135528_578-135527insT
chrA1	181029348	C	CA	PASS	intron_variant	MODIFIER	TENM2	TENM2	transcript	XM_045040321.1	protein_coding	10	c.578-135528_578-135527insT
chrA1	181029348	C	CA	PASS	intron_variant	MODIFIER	TENM2	TENM2	transcript	XM_045040320.1	protein_coding	10	c.578-135528_578-135527insT
chrA1	181029348	C	CA	PASS	intron_variant	MODIFIER	TENM2	TENM2	transcript	XM_045040340.1	protein_coding	13	c.578-135528_578-135527insT
chrA1	182382509	G	A	PASS	intron_variant	MODIFIER	TENM2	TENM2	transcript	XM_045040321.1	protein_coding	2	c.-597+56521C>T
chrA1	182382509	G	A	PASS	intron_variant	MODIFIER	TENM2	TENM2	transcript	XM_045040320.1	protein_coding	2	c.-597+56521C>T
chrA1	182382509	G	A	PASS	intron_variant	MODIFIER	TENM2	TENM2	transcript	XM_045040340.1	protein_coding	5	c.-597+56521C>T
chrA1	183255212	T	C	PASS	intergenic_region	MODIFIER	LOC123385127-LOC111557001	LOC123385127-LOC111557001	intergenic_region	LOC123385127-LOC111557001		-1	n.183255212T>C
chrA1	183892649	T	C	PASS	intergenic_region	MODIFIER	LOC101093747-LOC123379616	LOC101093747-LOC123379616	intergenic_region	LOC101093747-LOC123379616		-1	n.183892649T>C
chrA1	184285552	GATGAAGGGATAAAGAAATTGTGGTTT	G	PASS	intergenic_region	MODIFIER	LOC101093747-LOC123379616	LOC101093747-LOC123379616	intergenic_region	LOC101093747-LOC123379616		-1	n.184285553_184285578delATGAAGGGATAAAGAAATTGTGGTTT
chrA1	184398620	C	T	PASS	intergenic_region	MODIFIER	LOC101093747-LOC123379616	LOC101093747-LOC123379616	intergenic_region	LOC101093747-LOC123379616		-1	n.184398620C>T
chrA1	190251482	T	C	PASS	upstream_gene_variant	MODIFIER	CYFIP2	CYFIP2	transcript	XM_023260157.2	protein_coding	-1	c.-1760A>G
chrA1	190251482	T	C	PASS	upstream_gene_variant	MODIFIER	CYFIP2	CYFIP2	transcript	XM_019839827.3	protein_coding	-1	c.-1972A>G
chrA1	190251482	T	C	PASS	upstream_gene_variant	MODIFIER	CYFIP2	CYFIP2	transcript	XM_023260171.2	protein_coding	-1	c.-1575A>G
chrA1	190251482	T	C	PASS	upstream_gene_variant	MODIFIER	CYFIP2	CYFIP2	transcript	XM_023260160.2	protein_coding	-1	c.-1760A>G
chrA1	190251482	T	C	PASS	upstream_gene_variant	MODIFIER	CYFIP2	CYFIP2	transcript	XM_023260164.2	protein_coding	-1	c.-1580A>G
chrA1	190251482	T	C	PASS	upstream_gene_variant	MODIFIER	CYFIP2	CYFIP2	transcript	XM_023260174.2	protein_coding	-1	c.-1760A>G
chrA1	190251482	T	C	PASS	upstream_gene_variant	MODIFIER	CYFIP2	CYFIP2	transcript	XM_045036310.1	protein_coding	-1	c.-1760A>G
chrA1	190251482	T	C	PASS	intergenic_region	MODIFIER	CYFIP2-ITK	CYFIP2-ITK	intergenic_region	CYFIP2-ITK		-1	n.190251482T>C
chrA1	190532295	C	A	PASS	intergenic_region	MODIFIER	LOC123379753-SGCD	LOC123379753-SGCD	intergenic_region	LOC123379753-SGCD		-1	n.190532295C>A
chrA1	195837334	C	CCAAGCTCCTAGGCCCTATGGAATGAG	PASS	downstream_gene_variant	MODIFIER	SMIM3	SMIM3	transcript	XM_045036778.1	protein_coding	-1	c.*3331_*3332insCTCATTCCATAGGGCCTAGGAGCTTG
chrA1	195837334	C	CCAAGCTCCTAGGCCCTATGGAATGAG	PASS	intron_variant	MODIFIER	LOC111562273	LOC111562273	transcript	XR_006584974.1	pseudogene	6	n.1155-119_1155-118insCAAGCTCCTAGGCCCTATGGAATGAG
chrA1	195837334	C	CCAAGCTCCTAGGCCCTATGGAATGAG	PASS	intron_variant	MODIFIER	LOC111562273	LOC111562273	transcript	XR_002745367.2	pseudogene	6	n.1063-119_1063-118insCAAGCTCCTAGGCCCTATGGAATGAG
chrA1	195837334	C	CCAAGCTCCTAGGCCCTATGGAATGAG	PASS	intron_variant	MODIFIER	LOC111562273	LOC111562273	transcript	XR_006584975.1	pseudogene	6	n.1031-119_1031-118insCAAGCTCCTAGGCCCTATGGAATGAG
chrA1	197053100	G	A	PASS	intron_variant	MODIFIER	IL17B	IL17B	transcript	XM_019810830.3	protein_coding	1	c.67-9700G>A
chrA1	205034651	T	C	PASS	intron_variant	MODIFIER	LOC109491814	LOC109491814	transcript	XR_006585495.1	pseudogene	1	n.547+8493T>C
chrA1	205034651	T	C	PASS	intron_variant	MODIFIER	LOC109491814	LOC109491814	transcript	XR_006585494.1	pseudogene	1	n.547+8493T>C
chrA1	214189985	A	ATCCCT	PASS	downstream_gene_variant	MODIFIER	LOC123380386	LOC123380386	transcript	XR_006586078.1	pseudogene	-1	n.*307_*308insTCCCT
chrA1	214189985	A	ATCCCT	PASS	intron_variant	MODIFIER	CDH6	CDH6	transcript	XM_019812349.3	protein_coding	1	c.-130+17672_-130+17673insAGGGA
chrA1	214189985	A	ATCCCT	PASS	intron_variant	MODIFIER	CDH6	CDH6	transcript	XM_019812356.3	protein_coding	1	c.-130+17409_-130+17410insAGGGA
chrA1	214189985	A	ATCCCT	PASS	intron_variant	MODIFIER	CDH6	CDH6	transcript	XM_019812377.2	protein_coding	1	c.-130+17672_-130+17673insAGGGA
chrA1	214935425	T	C	PASS	intergenic_region	MODIFIER	LOC101082469-LOC123385339	LOC101082469-LOC123385339	intergenic_region	LOC101082469-LOC123385339		-1	n.214935425T>C
chrA1	214935529	A	G	PASS	intergenic_region	MODIFIER	LOC101082469-LOC123385339	LOC101082469-LOC123385339	intergenic_region	LOC101082469-LOC123385339		-1	n.214935529A>G
chrA1	215389748	G	GCA	PASS	intron_variant	MODIFIER	LOC109493090	LOC109493090	transcript	XR_006586081.1	pseudogene	4	n.577-10875_577-10874insCA
chrA1	225613505	C	T	PASS	intron_variant	MODIFIER	MYO10	MYO10	transcript	XM_023239408.2	protein_coding	3	c.280-6315C>T
chrA1	225613505	C	T	PASS	intron_variant	MODIFIER	MYO10	MYO10	transcript	XM_023239414.2	protein_coding	2	c.181-6315C>T
chrA1	225613505	C	T	PASS	intron_variant	MODIFIER	MYO10	MYO10	transcript	XM_023239417.2	protein_coding	2	c.121-6315C>T
chrA1	225613505	C	T	PASS	intron_variant	MODIFIER	MYO10	MYO10	transcript	XM_023239418.2	protein_coding	3	c.112-6315C>T
chrA1	226188246	C	T	PASS	intron_variant	MODIFIER	MARCHF11	MARCHF11	transcript	XM_023239442.2	protein_coding	2	c.709-32113C>T
chrA1	226224531	G	A	PASS	intron_variant	MODIFIER	MARCHF11	MARCHF11	transcript	XM_023239442.2	protein_coding	3	c.901+3980G>A
chrA1	226224532	G	A	PASS	intron_variant	MODIFIER	MARCHF11	MARCHF11	transcript	XM_023239442.2	protein_coding	3	c.901+3981G>A
chrA1	226224583	T	G	PASS	intron_variant	MODIFIER	MARCHF11	MARCHF11	transcript	XM_023239442.2	protein_coding	3	c.901+4032T>G
chrA1	231198866	C	CTCTTGAT	PASS	upstream_gene_variant	MODIFIER	MARCHF6	MARCHF6	transcript	XM_023239515.2	protein_coding	-1	c.-4007_-4006insATCAAGA
chrA1	231198866	C	CTCTTGAT	PASS	intergenic_region	MODIFIER	MARCHF6-LOC123380481	MARCHF6-LOC123380481	intergenic_region	MARCHF6-LOC123380481		-1	n.231198866_231198867insTCTTGAT
chrA1	233159184	A	AGGGGGACGGGGGGGGGGGG	PASS	intergenic_region	MODIFIER	LOC102899839-LOC123380502	LOC102899839-LOC123380502	intergenic_region	LOC102899839-LOC123380502		-1	n.233159184_233159185insGGGGGACGGGGGGGGGGGG
chrA1	236223668	C	CATATATATGTATATATATGTATATACACAT	PASS	intergenic_region	MODIFIER	LOC123380564-LOC102900491	LOC123380564-LOC102900491	intergenic_region	LOC123380564-LOC102900491		-1	n.236223668_236223669insATATATATGTATATATATGTATATACACAT
chrA1	237818241	G	A	PASS	intergenic_region	MODIFIER	LOC109492374-LOC102900516	LOC109492374-LOC102900516	intergenic_region	LOC109492374-LOC102900516		-1	n.237818241G>A
chrA2	893413	A	T	PASS	downstream_gene_variant	MODIFIER	PLK5	PLK5	transcript	XM_023242973.2	protein_coding	-1	c.*1813A>T
chrA2	893413	A	T	PASS	intergenic_region	MODIFIER	PLK5-MEX3D	PLK5-MEX3D	intergenic_region	PLK5-MEX3D		-1	n.893413A>T
chrA2	1046131	GGGGAA	G	PASS	intergenic_region	MODIFIER	LOC123381375-ONECUT3	LOC123381375-ONECUT3	intergenic_region	LOC123381375-ONECUT3		-1	n.1046132_1046136delGGGAA
chrA2	1046138	GGGGAA	G	PASS	intergenic_region	MODIFIER	LOC123381375-ONECUT3	LOC123381375-ONECUT3	intergenic_region	LOC123381375-ONECUT3		-1	n.1046139_1046143delGGGAA
chrA2	1046150	G	T	PASS	intergenic_region	MODIFIER	LOC123381375-ONECUT3	LOC123381375-ONECUT3	intergenic_region	LOC123381375-ONECUT3		-1	n.1046150G>T
chrA2	1232894	A	AG	PASS	intron_variant	MODIFIER	BTBD2	BTBD2	transcript	XM_023243308.2	protein_coding	8	c.1431+291_1431+292insC
chrA2	1232894	A	AG	PASS	intron_variant	MODIFIER	BTBD2	BTBD2	transcript	XM_045043073.1	protein_coding	8	c.1431+291_1431+292insC
chrA2	1232903	AGGGGGGGATGGGGAGCGG	A	PASS	intron_variant	MODIFIER	BTBD2	BTBD2	transcript	XM_023243308.2	protein_coding	8	c.1431+265_1431+282delCCGCTCCCCATCCCCCCC
chrA2	1232903	AGGGGGGGATGGGGAGCGG	A	PASS	intron_variant	MODIFIER	BTBD2	BTBD2	transcript	XM_045043073.1	protein_coding	8	c.1431+265_1431+282delCCGCTCCCCATCCCCCCC
chrA2	5223698	G	A	PASS	downstream_gene_variant	MODIFIER	ADGRE1	ADGRE1	transcript	XM_045044833.1	protein_coding	-1	c.*1356G>A
chrA2	5223698	G	A	PASS	downstream_gene_variant	MODIFIER	ADGRE1	ADGRE1	transcript	XM_045044834.1	protein_coding	-1	c.*1356G>A
chrA2	5223698	G	A	PASS	downstream_gene_variant	MODIFIER	ADGRE1	ADGRE1	transcript	XM_045044835.1	protein_coding	-1	c.*1356G>A
chrA2	5223698	G	A	PASS	downstream_gene_variant	MODIFIER	ADGRE1	ADGRE1	transcript	XM_045044837.1	protein_coding	-1	c.*1356G>A
chrA2	5223698	G	A	PASS	downstream_gene_variant	MODIFIER	ADGRE1	ADGRE1	transcript	XM_045044838.1	protein_coding	-1	c.*1356G>A
chrA2	5223698	G	A	PASS	downstream_gene_variant	MODIFIER	ADGRE1	ADGRE1	transcript	XM_045044840.1	protein_coding	-1	c.*1356G>A
chrA2	5223698	G	A	PASS	intergenic_region	MODIFIER	ADGRE1-LOC101091924	ADGRE1-LOC101091924	intergenic_region	ADGRE1-LOC101091924		-1	n.5223698G>A
chrA2	5648592	G	C	PASS	intron_variant	MODIFIER	KANK3	KANK3	transcript	XM_023244508.2	protein_coding	1	c.-161+1285G>C
chrA2	6316131	A	G	PASS	upstream_gene_variant	MODIFIER	ARHGEF18	ARHGEF18	transcript	XM_011288831.4	protein_coding	-1	c.-790T>C
chrA2	6316131	A	G	PASS	intron_variant	MODIFIER	ARHGEF18	ARHGEF18	transcript	XM_045053098.1	protein_coding	10	c.967+3378T>C
chrA2	6336720	GATCCTGGTGTCATGGACTGAGCCCCCACCCAACATCATAGACTGAGTCCTGATCCTGGTGTCATAGACTGAGCCCGATCATGGTGTCATGGACTGAGCCCCCACCCAACATCATAGACTGAGACCTGATCCTGATGTCATGGACTGAGCCCC	G	PASS	intron_variant	MODIFIER	ARHGEF18	ARHGEF18	transcript	XM_045053098.1	protein_coding	1	c.-110-3467_-110-3316del
chrA2	10137227	C	CA	PASS	downstream_gene_variant	MODIFIER	LOC109494571	LOC109494571	transcript	XR_002149473.3	pseudogene	-1	n.*420_*421insA
chrA2	10137227	C	CA	PASS	intron_variant	MODIFIER	LOC123382411	LOC123382411	transcript	XR_006590726.1	pseudogene	2	n.674+11172_674+11173insT
chrA2	10137227	C	CA	PASS	intron_variant	MODIFIER	LOC123382411	LOC123382411	transcript	XR_006590720.1	pseudogene	2	n.674+11172_674+11173insT
chrA2	10137227	C	CA	PASS	intron_variant	MODIFIER	LOC123382411	LOC123382411	transcript	XR_006590728.1	pseudogene	2	n.674+11172_674+11173insT
chrA2	10137227	C	CA	PASS	intron_variant	MODIFIER	LOC123382411	LOC123382411	transcript	XR_006590718.1	pseudogene	2	n.674+11172_674+11173insT
chrA2	10808740	A	G	PASS	downstream_gene_variant	MODIFIER	LOC123382453	LOC123382453	transcript	XM_045047287.1	protein_coding	-1	c.*397T>C
chrA2	10808740	A	G	PASS	intergenic_region	MODIFIER	LOC111557133-LOC123382453	LOC111557133-LOC123382453	intergenic_region	LOC111557133-LOC123382453		-1	n.10808740A>G
chrA2	10808742	G	T	PASS	downstream_gene_variant	MODIFIER	LOC123382453	LOC123382453	transcript	XM_045047287.1	protein_coding	-1	c.*395C>A
chrA2	10808742	G	T	PASS	intergenic_region	MODIFIER	LOC111557133-LOC123382453	LOC111557133-LOC123382453	intergenic_region	LOC111557133-LOC123382453		-1	n.10808742G>T
chrA2	11355416	CCA	C	PASS	downstream_gene_variant	MODIFIER	EPHX3	EPHX3	transcript	XM_003981971.6	protein_coding	-1	c.*2453_*2454delTG
chrA2	11355416	CCA	C	PASS	intron_variant	MODIFIER	LOC123382499	LOC123382499	transcript	XR_006590940.1	pseudogene	1	n.1454+70_1454+71delTG
chrA2	11355416	CCA	C	PASS	intron_variant	MODIFIER	LOC123382499	LOC123382499	transcript	XR_006590941.1	pseudogene	1	n.354-539_354-538delTG
chrA2	11701974	C	A	PASS	intron_variant	MODIFIER	LOC123382514	LOC123382514	transcript	XM_045047591.1	protein_coding	2	c.250-302C>A
chrA2	11701974	C	A	PASS	intron_variant	MODIFIER	LOC123382514	LOC123382514	transcript	XM_045047592.1	protein_coding	2	c.193-302C>A
chrA2	12233711	C	G	PASS	intron_variant	MODIFIER	EPS15L1	EPS15L1	transcript	XM_023246774.2	protein_coding	14	c.1428+33G>C
chrA2	12233711	C	G	PASS	intron_variant	MODIFIER	EPS15L1	EPS15L1	transcript	XM_045047708.1	protein_coding	14	c.1137+33G>C
chrA2	12233711	C	G	PASS	intron_variant	MODIFIER	EPS15L1	EPS15L1	transcript	XM_045047707.1	protein_coding	14	c.1137+33G>C
chrA2	12233711	C	G	PASS	intron_variant	MODIFIER	EPS15L1	EPS15L1	transcript	XM_023246779.2	protein_coding	13	c.1386+33G>C
chrA2	12233711	C	G	PASS	intron_variant	MODIFIER	EPS15L1	EPS15L1	transcript	XM_023246818.2	protein_coding	14	c.1428+33G>C
chrA2	12233711	C	G	PASS	intron_variant	MODIFIER	EPS15L1	EPS15L1	transcript	XM_023246782.2	protein_coding	14	c.1428+33G>C
chrA2	12233711	C	G	PASS	intron_variant	MODIFIER	EPS15L1	EPS15L1	transcript	XM_023246793.2	protein_coding	14	c.1428+33G>C
chrA2	12233711	C	G	PASS	intron_variant	MODIFIER	EPS15L1	EPS15L1	transcript	XM_023246812.2	protein_coding	14	c.1428+33G>C
chrA2	12233711	C	G	PASS	intron_variant	MODIFIER	EPS15L1	EPS15L1	transcript	XM_045047713.1	protein_coding	14	c.1137+33G>C
chrA2	12233711	C	G	PASS	intron_variant	MODIFIER	EPS15L1	EPS15L1	transcript	XM_023246815.2	protein_coding	14	c.1428+33G>C
chrA2	12233711	C	G	PASS	intron_variant	MODIFIER	EPS15L1	EPS15L1	transcript	XM_023246805.2	protein_coding	14	c.1428+33G>C
chrA2	12233711	C	G	PASS	intron_variant	MODIFIER	EPS15L1	EPS15L1	transcript	XM_023246786.2	protein_coding	14	c.1428+33G>C
chrA2	12233711	C	G	PASS	intron_variant	MODIFIER	EPS15L1	EPS15L1	transcript	XM_045047694.1	protein_coding	14	c.1428+33G>C
chrA2	12233711	C	G	PASS	intron_variant	MODIFIER	EPS15L1	EPS15L1	transcript	XM_023246816.2	protein_coding	14	c.1428+33G>C
chrA2	12233711	C	G	PASS	intron_variant	MODIFIER	EPS15L1	EPS15L1	transcript	XM_045047700.1	protein_coding	14	c.1428+33G>C
chrA2	12233711	C	G	PASS	intron_variant	MODIFIER	EPS15L1	EPS15L1	transcript	XM_045047702.1	protein_coding	14	c.1428+33G>C
chrA2	13051677	G	A	PASS	intron_variant	MODIFIER	SLC27A1	SLC27A1	transcript	XM_011290625.3	protein_coding	2	c.168-3103G>A
chrA2	13051677	G	A	PASS	intron_variant	MODIFIER	SLC27A1	SLC27A1	transcript	XM_023247108.2	protein_coding	2	c.168-3103G>A
chrA2	13051677	G	A	PASS	intron_variant	MODIFIER	SLC27A1	SLC27A1	transcript	XM_023247114.2	protein_coding	2	c.168-3103G>A
chrA2	13051677	G	A	PASS	intron_variant	MODIFIER	SLC27A1	SLC27A1	transcript	XM_045048038.1	protein_coding	2	c.168-3103G>A
chrA2	13051689	A	AAAAAATTTTTTTTT	PASS	intron_variant	MODIFIER	SLC27A1	SLC27A1	transcript	XM_011290625.3	protein_coding	2	c.168-3091_168-3090insAAAAATTTTTTTTT
chrA2	13051689	A	AAAAAATTTTTTTTT	PASS	intron_variant	MODIFIER	SLC27A1	SLC27A1	transcript	XM_023247108.2	protein_coding	2	c.168-3091_168-3090insAAAAATTTTTTTTT
chrA2	13051689	A	AAAAAATTTTTTTTT	PASS	intron_variant	MODIFIER	SLC27A1	SLC27A1	transcript	XM_023247114.2	protein_coding	2	c.168-3091_168-3090insAAAAATTTTTTTTT
chrA2	13051689	A	AAAAAATTTTTTTTT	PASS	intron_variant	MODIFIER	SLC27A1	SLC27A1	transcript	XM_045048038.1	protein_coding	2	c.168-3091_168-3090insAAAAATTTTTTTTT
chrA2	13163867	A	T	PASS	intron_variant	MODIFIER	UNC13A	UNC13A	transcript	XM_023247146.2	protein_coding	15	c.1665+59T>A
chrA2	13163867	A	T	PASS	intron_variant	MODIFIER	UNC13A	UNC13A	transcript	XM_023247156.2	protein_coding	15	c.1665+59T>A
chrA2	13163867	A	T	PASS	intron_variant	MODIFIER	UNC13A	UNC13A	transcript	XM_023247152.2	protein_coding	15	c.1665+59T>A
chrA2	13163867	A	T	PASS	intron_variant	MODIFIER	UNC13A	UNC13A	transcript	XM_023247158.2	protein_coding	15	c.1665+59T>A
chrA2	13163867	A	T	PASS	intron_variant	MODIFIER	UNC13A	UNC13A	transcript	XM_023247159.2	protein_coding	15	c.1665+59T>A
chrA2	13163867	A	T	PASS	intron_variant	MODIFIER	UNC13A	UNC13A	transcript	XM_023247161.2	protein_coding	15	c.1665+59T>A
chrA2	13163867	A	T	PASS	intron_variant	MODIFIER	UNC13A	UNC13A	transcript	XM_045048105.1	protein_coding	14	c.1659+59T>A
chrA2	13163867	A	T	PASS	intron_variant	MODIFIER	UNC13A	UNC13A	transcript	XM_023247153.2	protein_coding	14	c.1629+59T>A
chrA2	13163867	A	T	PASS	intron_variant	MODIFIER	UNC13A	UNC13A	transcript	XM_045048070.1	protein_coding	14	c.1659+59T>A
chrA2	13163867	A	T	PASS	intron_variant	MODIFIER	UNC13A	UNC13A	transcript	XM_045048071.1	protein_coding	14	c.1659+59T>A
chrA2	13163867	A	T	PASS	intron_variant	MODIFIER	UNC13A	UNC13A	transcript	XM_045048094.1	protein_coding	14	c.1659+59T>A
chrA2	13163867	A	T	PASS	intron_variant	MODIFIER	UNC13A	UNC13A	transcript	XM_045048108.1	protein_coding	14	c.1659+59T>A
chrA2	13163867	A	T	PASS	intron_variant	MODIFIER	UNC13A	UNC13A	transcript	XM_045048114.1	protein_coding	14	c.1659+59T>A
chrA2	14195982	T	G	PASS	intron_variant	MODIFIER	SUGP2	SUGP2	transcript	XM_003982092.6	protein_coding	6	c.2499-2326A>C
chrA2	14195982	T	G	PASS	intron_variant	MODIFIER	LOC109494943	LOC109494943	transcript	XR_002150118.2	pseudogene	2	n.498+8206T>G
chrA2	14195982	T	G	PASS	intron_variant	MODIFIER	SUGP2	SUGP2	transcript	XM_023247721.2	protein_coding	6	c.2448-2326A>C
chrA2	14195982	T	G	PASS	intron_variant	MODIFIER	SUGP2	SUGP2	transcript	XM_023247727.2	protein_coding	6	c.2448-2326A>C
chrA2	14195982	T	G	PASS	intron_variant	MODIFIER	SUGP2	SUGP2	transcript	XM_023247729.2	protein_coding	6	c.2448-2326A>C
chrA2	14195982	T	G	PASS	intron_variant	MODIFIER	SUGP2	SUGP2	transcript	XM_023247730.2	protein_coding	6	c.2448-2326A>C
chrA2	14195982	T	G	PASS	intron_variant	MODIFIER	SUGP2	SUGP2	transcript	XM_023247735.2	protein_coding	5	c.2292-2326A>C
chrA2	14195982	T	G	PASS	intron_variant	MODIFIER	SUGP2	SUGP2	transcript	XM_011290885.3	protein_coding	6	c.2499-2326A>C
chrA2	14195982	T	G	PASS	intron_variant	MODIFIER	SUGP2	SUGP2	transcript	XR_891255.4	pseudogene	6	n.2583-2326A>C
chrA2	14195982	T	G	PASS	intron_variant	MODIFIER	SUGP2	SUGP2	transcript	XM_023247733.2	protein_coding	7	c.2427-2326A>C
chrA2	14195982	T	G	PASS	intron_variant	MODIFIER	SUGP2	SUGP2	transcript	XM_023247731.2	protein_coding	6	c.2448-2326A>C
chrA2	14204980	A	G	PASS	downstream_gene_variant	MODIFIER	LOC109494943	LOC109494943	transcript	XR_002150118.2	pseudogene	-1	n.*350A>G
chrA2	14204980	A	G	PASS	intron_variant	MODIFIER	SUGP2	SUGP2	transcript	XM_003982092.6	protein_coding	4	c.1898+1855T>C
chrA2	14204980	A	G	PASS	intron_variant	MODIFIER	SUGP2	SUGP2	transcript	XM_023247721.2	protein_coding	4	c.1847+1855T>C
chrA2	14204980	A	G	PASS	intron_variant	MODIFIER	SUGP2	SUGP2	transcript	XM_023247727.2	protein_coding	4	c.1847+1855T>C
chrA2	14204980	A	G	PASS	intron_variant	MODIFIER	SUGP2	SUGP2	transcript	XM_023247729.2	protein_coding	4	c.1847+1855T>C
chrA2	14204980	A	G	PASS	intron_variant	MODIFIER	SUGP2	SUGP2	transcript	XM_023247730.2	protein_coding	4	c.1847+1855T>C
chrA2	14204980	A	G	PASS	intron_variant	MODIFIER	SUGP2	SUGP2	transcript	XM_023247735.2	protein_coding	3	c.1691+1855T>C
chrA2	14204980	A	G	PASS	intron_variant	MODIFIER	SUGP2	SUGP2	transcript	XM_011290885.3	protein_coding	4	c.1898+1855T>C
chrA2	14204980	A	G	PASS	intron_variant	MODIFIER	SUGP2	SUGP2	transcript	XR_891255.4	pseudogene	4	n.1982+1855T>C
chrA2	14204980	A	G	PASS	intron_variant	MODIFIER	SUGP2	SUGP2	transcript	XM_023247733.2	protein_coding	4	c.1898+1855T>C
chrA2	14204980	A	G	PASS	intron_variant	MODIFIER	SUGP2	SUGP2	transcript	XM_023247731.2	protein_coding	4	c.1847+1855T>C
chrA2	14206070	A	G	PASS	downstream_gene_variant	MODIFIER	LOC109494943	LOC109494943	transcript	XR_002150118.2	pseudogene	-1	n.*1440A>G
chrA2	14206070	A	G	PASS	intron_variant	MODIFIER	SUGP2	SUGP2	transcript	XM_003982092.6	protein_coding	4	c.1898+765T>C
chrA2	14206070	A	G	PASS	intron_variant	MODIFIER	SUGP2	SUGP2	transcript	XM_023247721.2	protein_coding	4	c.1847+765T>C
chrA2	14206070	A	G	PASS	intron_variant	MODIFIER	SUGP2	SUGP2	transcript	XM_023247727.2	protein_coding	4	c.1847+765T>C
chrA2	14206070	A	G	PASS	intron_variant	MODIFIER	SUGP2	SUGP2	transcript	XM_023247729.2	protein_coding	4	c.1847+765T>C
chrA2	14206070	A	G	PASS	intron_variant	MODIFIER	SUGP2	SUGP2	transcript	XM_023247730.2	protein_coding	4	c.1847+765T>C
chrA2	14206070	A	G	PASS	intron_variant	MODIFIER	SUGP2	SUGP2	transcript	XM_023247735.2	protein_coding	3	c.1691+765T>C
chrA2	14206070	A	G	PASS	intron_variant	MODIFIER	SUGP2	SUGP2	transcript	XM_011290885.3	protein_coding	4	c.1898+765T>C
chrA2	14206070	A	G	PASS	intron_variant	MODIFIER	SUGP2	SUGP2	transcript	XR_891255.4	pseudogene	4	n.1982+765T>C
chrA2	14206070	A	G	PASS	intron_variant	MODIFIER	SUGP2	SUGP2	transcript	XM_023247733.2	protein_coding	4	c.1898+765T>C
chrA2	14206070	A	G	PASS	intron_variant	MODIFIER	SUGP2	SUGP2	transcript	XM_023247731.2	protein_coding	4	c.1847+765T>C
chrA2	14206359	T	G	PASS	downstream_gene_variant	MODIFIER	LOC109494943	LOC109494943	transcript	XR_002150118.2	pseudogene	-1	n.*1729T>G
chrA2	14206359	T	G	PASS	intron_variant	MODIFIER	SUGP2	SUGP2	transcript	XM_003982092.6	protein_coding	4	c.1898+476A>C
chrA2	14206359	T	G	PASS	intron_variant	MODIFIER	SUGP2	SUGP2	transcript	XM_023247721.2	protein_coding	4	c.1847+476A>C
chrA2	14206359	T	G	PASS	intron_variant	MODIFIER	SUGP2	SUGP2	transcript	XM_023247727.2	protein_coding	4	c.1847+476A>C
chrA2	14206359	T	G	PASS	intron_variant	MODIFIER	SUGP2	SUGP2	transcript	XM_023247729.2	protein_coding	4	c.1847+476A>C
chrA2	14206359	T	G	PASS	intron_variant	MODIFIER	SUGP2	SUGP2	transcript	XM_023247730.2	protein_coding	4	c.1847+476A>C
chrA2	14206359	T	G	PASS	intron_variant	MODIFIER	SUGP2	SUGP2	transcript	XM_023247735.2	protein_coding	3	c.1691+476A>C
chrA2	14206359	T	G	PASS	intron_variant	MODIFIER	SUGP2	SUGP2	transcript	XM_011290885.3	protein_coding	4	c.1898+476A>C
chrA2	14206359	T	G	PASS	intron_variant	MODIFIER	SUGP2	SUGP2	transcript	XR_891255.4	pseudogene	4	n.1982+476A>C
chrA2	14206359	T	G	PASS	intron_variant	MODIFIER	SUGP2	SUGP2	transcript	XM_023247733.2	protein_coding	4	c.1898+476A>C
chrA2	14206359	T	G	PASS	intron_variant	MODIFIER	SUGP2	SUGP2	transcript	XM_023247731.2	protein_coding	4	c.1847+476A>C
chrA2	14207161	G	C	PASS	downstream_gene_variant	MODIFIER	LOC109494943	LOC109494943	transcript	XR_002150118.2	pseudogene	-1	n.*2531G>C
chrA2	14207161	G	C	PASS	intron_variant	MODIFIER	SUGP2	SUGP2	transcript	XM_003982092.6	protein_coding	3	c.1778-206C>G
chrA2	14207161	G	C	PASS	intron_variant	MODIFIER	SUGP2	SUGP2	transcript	XM_023247721.2	protein_coding	3	c.1727-206C>G
chrA2	14207161	G	C	PASS	intron_variant	MODIFIER	SUGP2	SUGP2	transcript	XM_023247727.2	protein_coding	3	c.1727-206C>G
chrA2	14207161	G	C	PASS	intron_variant	MODIFIER	SUGP2	SUGP2	transcript	XM_023247729.2	protein_coding	3	c.1727-206C>G
chrA2	14207161	G	C	PASS	intron_variant	MODIFIER	SUGP2	SUGP2	transcript	XM_023247730.2	protein_coding	3	c.1727-206C>G
chrA2	14207161	G	C	PASS	intron_variant	MODIFIER	SUGP2	SUGP2	transcript	XM_023247735.2	protein_coding	2	c.1571-206C>G
chrA2	14207161	G	C	PASS	intron_variant	MODIFIER	SUGP2	SUGP2	transcript	XM_011290885.3	protein_coding	3	c.1778-206C>G
chrA2	14207161	G	C	PASS	intron_variant	MODIFIER	SUGP2	SUGP2	transcript	XR_891255.4	pseudogene	3	n.1862-206C>G
chrA2	14207161	G	C	PASS	intron_variant	MODIFIER	SUGP2	SUGP2	transcript	XM_023247733.2	protein_coding	3	c.1778-206C>G
chrA2	14207161	G	C	PASS	intron_variant	MODIFIER	SUGP2	SUGP2	transcript	XM_023247731.2	protein_coding	3	c.1727-206C>G
chrA2	14207238	G	A	PASS	downstream_gene_variant	MODIFIER	LOC109494943	LOC109494943	transcript	XR_002150118.2	pseudogene	-1	n.*2608G>A
chrA2	14207238	G	A	PASS	intron_variant	MODIFIER	SUGP2	SUGP2	transcript	XM_003982092.6	protein_coding	3	c.1778-283C>T
chrA2	14207238	G	A	PASS	intron_variant	MODIFIER	SUGP2	SUGP2	transcript	XM_023247721.2	protein_coding	3	c.1727-283C>T
chrA2	14207238	G	A	PASS	intron_variant	MODIFIER	SUGP2	SUGP2	transcript	XM_023247727.2	protein_coding	3	c.1727-283C>T
chrA2	14207238	G	A	PASS	intron_variant	MODIFIER	SUGP2	SUGP2	transcript	XM_023247729.2	protein_coding	3	c.1727-283C>T
chrA2	14207238	G	A	PASS	intron_variant	MODIFIER	SUGP2	SUGP2	transcript	XM_023247730.2	protein_coding	3	c.1727-283C>T
chrA2	14207238	G	A	PASS	intron_variant	MODIFIER	SUGP2	SUGP2	transcript	XM_023247735.2	protein_coding	2	c.1571-283C>T
chrA2	14207238	G	A	PASS	intron_variant	MODIFIER	SUGP2	SUGP2	transcript	XM_011290885.3	protein_coding	3	c.1778-283C>T
chrA2	14207238	G	A	PASS	intron_variant	MODIFIER	SUGP2	SUGP2	transcript	XR_891255.4	pseudogene	3	n.1862-283C>T
chrA2	14207238	G	A	PASS	intron_variant	MODIFIER	SUGP2	SUGP2	transcript	XM_023247733.2	protein_coding	3	c.1778-283C>T
chrA2	14207238	G	A	PASS	intron_variant	MODIFIER	SUGP2	SUGP2	transcript	XM_023247731.2	protein_coding	3	c.1727-283C>T
chrA2	14208098	T	C	PASS	downstream_gene_variant	MODIFIER	LOC109494943	LOC109494943	transcript	XR_002150118.2	pseudogene	-1	n.*3468T>C
chrA2	14208098	T	C	PASS	intron_variant	MODIFIER	SUGP2	SUGP2	transcript	XM_003982092.6	protein_coding	3	c.1778-1143A>G
chrA2	14208098	T	C	PASS	intron_variant	MODIFIER	SUGP2	SUGP2	transcript	XM_023247721.2	protein_coding	3	c.1727-1143A>G
chrA2	14208098	T	C	PASS	intron_variant	MODIFIER	SUGP2	SUGP2	transcript	XM_023247727.2	protein_coding	3	c.1727-1143A>G
chrA2	14208098	T	C	PASS	intron_variant	MODIFIER	SUGP2	SUGP2	transcript	XM_023247729.2	protein_coding	3	c.1727-1143A>G
chrA2	14208098	T	C	PASS	intron_variant	MODIFIER	SUGP2	SUGP2	transcript	XM_023247730.2	protein_coding	3	c.1727-1143A>G
chrA2	14208098	T	C	PASS	intron_variant	MODIFIER	SUGP2	SUGP2	transcript	XM_023247735.2	protein_coding	2	c.1571-1143A>G
chrA2	14208098	T	C	PASS	intron_variant	MODIFIER	SUGP2	SUGP2	transcript	XM_011290885.3	protein_coding	3	c.1778-1143A>G
chrA2	14208098	T	C	PASS	intron_variant	MODIFIER	SUGP2	SUGP2	transcript	XR_891255.4	pseudogene	3	n.1862-1143A>G
chrA2	14208098	T	C	PASS	intron_variant	MODIFIER	SUGP2	SUGP2	transcript	XM_023247733.2	protein_coding	3	c.1778-1143A>G
chrA2	14208098	T	C	PASS	intron_variant	MODIFIER	SUGP2	SUGP2	transcript	XM_023247731.2	protein_coding	3	c.1727-1143A>G
chrA2	14212913	C	T	PASS	upstream_gene_variant	MODIFIER	ARMC6	ARMC6	transcript	XM_011290882.3	protein_coding	-1	c.-4264C>T
chrA2	14212913	C	T	PASS	intron_variant	MODIFIER	SUGP2	SUGP2	transcript	XM_003982092.6	protein_coding	2	c.173-1120G>A
chrA2	14212913	C	T	PASS	intron_variant	MODIFIER	SUGP2	SUGP2	transcript	XM_023247721.2	protein_coding	2	c.122-1120G>A
chrA2	14212913	C	T	PASS	intron_variant	MODIFIER	SUGP2	SUGP2	transcript	XM_023247727.2	protein_coding	2	c.122-1120G>A
chrA2	14212913	C	T	PASS	intron_variant	MODIFIER	SUGP2	SUGP2	transcript	XM_023247729.2	protein_coding	2	c.122-1120G>A
chrA2	14212913	C	T	PASS	intron_variant	MODIFIER	SUGP2	SUGP2	transcript	XM_023247730.2	protein_coding	2	c.122-1120G>A
chrA2	14212913	C	T	PASS	intron_variant	MODIFIER	SUGP2	SUGP2	transcript	XM_023247735.2	protein_coding	1	c.-35-1120G>A
chrA2	14212913	C	T	PASS	intron_variant	MODIFIER	SUGP2	SUGP2	transcript	XM_011290885.3	protein_coding	2	c.173-1120G>A
chrA2	14212913	C	T	PASS	intron_variant	MODIFIER	SUGP2	SUGP2	transcript	XR_891255.4	pseudogene	2	n.257-1120G>A
chrA2	14212913	C	T	PASS	intron_variant	MODIFIER	SUGP2	SUGP2	transcript	XM_023247733.2	protein_coding	2	c.173-1120G>A
chrA2	14212913	C	T	PASS	intron_variant	MODIFIER	SUGP2	SUGP2	transcript	XM_023247731.2	protein_coding	2	c.122-1120G>A
chrA2	14213256	C	T	PASS	upstream_gene_variant	MODIFIER	ARMC6	ARMC6	transcript	XM_011290882.3	protein_coding	-1	c.-3921C>T
chrA2	14213256	C	T	PASS	intron_variant	MODIFIER	SUGP2	SUGP2	transcript	XM_003982092.6	protein_coding	2	c.173-1463G>A
chrA2	14213256	C	T	PASS	intron_variant	MODIFIER	SUGP2	SUGP2	transcript	XM_023247721.2	protein_coding	2	c.122-1463G>A
chrA2	14213256	C	T	PASS	intron_variant	MODIFIER	SUGP2	SUGP2	transcript	XM_023247727.2	protein_coding	2	c.122-1463G>A
chrA2	14213256	C	T	PASS	intron_variant	MODIFIER	SUGP2	SUGP2	transcript	XM_023247729.2	protein_coding	2	c.122-1463G>A
chrA2	14213256	C	T	PASS	intron_variant	MODIFIER	SUGP2	SUGP2	transcript	XM_023247730.2	protein_coding	2	c.122-1463G>A
chrA2	14213256	C	T	PASS	intron_variant	MODIFIER	SUGP2	SUGP2	transcript	XM_023247735.2	protein_coding	1	c.-35-1463G>A
chrA2	14213256	C	T	PASS	intron_variant	MODIFIER	SUGP2	SUGP2	transcript	XM_011290885.3	protein_coding	2	c.173-1463G>A
chrA2	14213256	C	T	PASS	intron_variant	MODIFIER	SUGP2	SUGP2	transcript	XR_891255.4	pseudogene	2	n.257-1463G>A
chrA2	14213256	C	T	PASS	intron_variant	MODIFIER	SUGP2	SUGP2	transcript	XM_023247733.2	protein_coding	2	c.173-1463G>A
chrA2	14213256	C	T	PASS	intron_variant	MODIFIER	SUGP2	SUGP2	transcript	XM_023247731.2	protein_coding	2	c.122-1463G>A
chrA2	14213257	A	G	PASS	upstream_gene_variant	MODIFIER	ARMC6	ARMC6	transcript	XM_011290882.3	protein_coding	-1	c.-3920A>G
chrA2	14213257	A	G	PASS	intron_variant	MODIFIER	SUGP2	SUGP2	transcript	XM_003982092.6	protein_coding	2	c.173-1464T>C
chrA2	14213257	A	G	PASS	intron_variant	MODIFIER	SUGP2	SUGP2	transcript	XM_023247721.2	protein_coding	2	c.122-1464T>C
chrA2	14213257	A	G	PASS	intron_variant	MODIFIER	SUGP2	SUGP2	transcript	XM_023247727.2	protein_coding	2	c.122-1464T>C
chrA2	14213257	A	G	PASS	intron_variant	MODIFIER	SUGP2	SUGP2	transcript	XM_023247729.2	protein_coding	2	c.122-1464T>C
chrA2	14213257	A	G	PASS	intron_variant	MODIFIER	SUGP2	SUGP2	transcript	XM_023247730.2	protein_coding	2	c.122-1464T>C
chrA2	14213257	A	G	PASS	intron_variant	MODIFIER	SUGP2	SUGP2	transcript	XM_023247735.2	protein_coding	1	c.-35-1464T>C
chrA2	14213257	A	G	PASS	intron_variant	MODIFIER	SUGP2	SUGP2	transcript	XM_011290885.3	protein_coding	2	c.173-1464T>C
chrA2	14213257	A	G	PASS	intron_variant	MODIFIER	SUGP2	SUGP2	transcript	XR_891255.4	pseudogene	2	n.257-1464T>C
chrA2	14213257	A	G	PASS	intron_variant	MODIFIER	SUGP2	SUGP2	transcript	XM_023247733.2	protein_coding	2	c.173-1464T>C
chrA2	14213257	A	G	PASS	intron_variant	MODIFIER	SUGP2	SUGP2	transcript	XM_023247731.2	protein_coding	2	c.122-1464T>C
chrA2	14424060	G	GGAGA	PASS	upstream_gene_variant	MODIFIER	MAU2	MAU2	transcript	XM_003982121.6	protein_coding	-1	c.-1340_-1339insGAGA
chrA2	14424060	G	GGAGA	PASS	upstream_gene_variant	MODIFIER	MAU2	MAU2	transcript	XM_006928660.5	protein_coding	-1	c.-1340_-1339insGAGA
chrA2	14424060	G	GGAGA	PASS	upstream_gene_variant	MODIFIER	MAU2	MAU2	transcript	XM_006928661.5	protein_coding	-1	c.-1340_-1339insGAGA
chrA2	14424060	G	GGAGA	PASS	intron_variant	MODIFIER	SUGP1	SUGP1	transcript	XM_003982120.6	protein_coding	1	c.34+950_34+951insTCTC
chrA2	14424060	G	GGAGA	PASS	intron_variant	MODIFIER	SUGP1	SUGP1	transcript	XM_006928659.5	protein_coding	1	c.34+950_34+951insTCTC
chrA2	16197587	AAAG	A	PASS	intergenic_region	MODIFIER	TDGF1-FAM240A	TDGF1-FAM240A	intergenic_region	TDGF1-FAM240A		-1	n.16197588_16197590delAAG
chrA2	16971750	CCT	C	PASS	intron_variant	MODIFIER	ELP6	ELP6	transcript	XM_019820917.3	protein_coding	1	c.54+816_54+817delAG
chrA2	16971750	CCT	C	PASS	intron_variant	MODIFIER	ELP6	ELP6	transcript	XM_019820928.3	protein_coding	1	c.-23+635_-23+636delAG
chrA2	16971750	CCT	C	PASS	intron_variant	MODIFIER	ELP6	ELP6	transcript	XM_045049524.1	protein_coding	1	c.-23+816_-23+817delAG
chrA2	16971750	CCT	C	PASS	intron_variant	MODIFIER	ELP6	ELP6	transcript	XM_019820922.2	protein_coding	1	c.-23+816_-23+817delAG
chrA2	16971750	CCT	C	PASS	intron_variant	MODIFIER	ELP6	ELP6	transcript	XM_003982151.5	protein_coding	1	c.54+816_54+817delAG
chrA2	17940279	CCA	C	PASS	upstream_gene_variant	MODIFIER	NCKIPSD	NCKIPSD	transcript	XM_023248586.2	protein_coding	-1	c.-672_-671delTG
chrA2	17940279	CCA	C	PASS	downstream_gene_variant	MODIFIER	IP6K2	IP6K2	transcript	XM_011291409.4	protein_coding	-1	c.*1468_*1469delTG
chrA2	17940279	CCA	C	PASS	downstream_gene_variant	MODIFIER	IP6K2	IP6K2	transcript	XM_045049900.1	protein_coding	-1	c.*1468_*1469delTG
chrA2	17940279	CCA	C	PASS	downstream_gene_variant	MODIFIER	IP6K2	IP6K2	transcript	XM_019821285.3	protein_coding	-1	c.*1468_*1469delTG
chrA2	17940279	CCA	C	PASS	downstream_gene_variant	MODIFIER	IP6K2	IP6K2	transcript	XM_045049901.1	protein_coding	-1	c.*1468_*1469delTG
chrA2	17940279	CCA	C	PASS	intron_variant	MODIFIER	LOC123383131	LOC123383131	transcript	XR_006592534.1	pseudogene	1	n.143+59_143+60delCA
chrA2	17940279	CCA	C	PASS	intron_variant	MODIFIER	NCKIPSD	NCKIPSD	transcript	XM_019821282.3	protein_coding	1	c.-198-84_-198-83delTG
chrA2	17940279	CCA	C	PASS	intron_variant	MODIFIER	NCKIPSD	NCKIPSD	transcript	XM_045049897.1	protein_coding	1	c.-64+509_-64+510delTG
chrA2	22120912	C	T	PASS	intron_variant	MODIFIER	CACNA1D	CACNA1D	transcript	XM_045051390.1	protein_coding	3	c.556-9061C>T
chrA2	22120912	C	T	PASS	intron_variant	MODIFIER	CACNA1D	CACNA1D	transcript	XM_045051405.1	protein_coding	3	c.556-9061C>T
chrA2	22120912	C	T	PASS	intron_variant	MODIFIER	CACNA1D	CACNA1D	transcript	XM_045051417.1	protein_coding	3	c.556-9061C>T
chrA2	22120912	C	T	PASS	intron_variant	MODIFIER	CACNA1D	CACNA1D	transcript	XM_045051474.1	protein_coding	3	c.556-9061C>T
chrA2	22120912	C	T	PASS	intron_variant	MODIFIER	CACNA1D	CACNA1D	transcript	XM_045051433.1	protein_coding	3	c.556-9061C>T
chrA2	22120912	C	T	PASS	intron_variant	MODIFIER	CACNA1D	CACNA1D	transcript	XM_045051395.1	protein_coding	3	c.484-9061C>T
chrA2	22120912	C	T	PASS	intron_variant	MODIFIER	CACNA1D	CACNA1D	transcript	XM_003982329.5	protein_coding	3	c.484-9061C>T
chrA2	22120912	C	T	PASS	intron_variant	MODIFIER	CACNA1D	CACNA1D	transcript	XM_019822894.3	protein_coding	3	c.484-9061C>T
chrA2	22120912	C	T	PASS	intron_variant	MODIFIER	CACNA1D	CACNA1D	transcript	XM_019822924.3	protein_coding	3	c.484-9061C>T
chrA2	22120912	C	T	PASS	intron_variant	MODIFIER	CACNA1D	CACNA1D	transcript	XM_003982328.5	protein_coding	3	c.484-9061C>T
chrA2	22120912	C	T	PASS	intron_variant	MODIFIER	CACNA1D	CACNA1D	transcript	XM_019822918.2	protein_coding	3	c.484-9061C>T
chrA2	22120912	C	T	PASS	intron_variant	MODIFIER	CACNA1D	CACNA1D	transcript	XM_003982331.5	protein_coding	3	c.484-9061C>T
chrA2	22142916	G	A	PASS	intron_variant	MODIFIER	CACNA1D	CACNA1D	transcript	XM_045051390.1	protein_coding	6	c.953-478G>A
chrA2	22142916	G	A	PASS	intron_variant	MODIFIER	CACNA1D	CACNA1D	transcript	XM_045051405.1	protein_coding	6	c.953-478G>A
chrA2	22142916	G	A	PASS	intron_variant	MODIFIER	CACNA1D	CACNA1D	transcript	XM_045051417.1	protein_coding	6	c.953-478G>A
chrA2	22142916	G	A	PASS	intron_variant	MODIFIER	CACNA1D	CACNA1D	transcript	XM_045051474.1	protein_coding	5	c.839-478G>A
chrA2	22142916	G	A	PASS	intron_variant	MODIFIER	CACNA1D	CACNA1D	transcript	XM_045051433.1	protein_coding	5	c.839-478G>A
chrA2	22142916	G	A	PASS	intron_variant	MODIFIER	CACNA1D	CACNA1D	transcript	XM_045051395.1	protein_coding	6	c.881-478G>A
chrA2	22142916	G	A	PASS	intron_variant	MODIFIER	CACNA1D	CACNA1D	transcript	XM_003982329.5	protein_coding	5	c.767-478G>A
chrA2	22142916	G	A	PASS	intron_variant	MODIFIER	CACNA1D	CACNA1D	transcript	XM_019822894.3	protein_coding	5	c.767-478G>A
chrA2	22142916	G	A	PASS	intron_variant	MODIFIER	CACNA1D	CACNA1D	transcript	XM_019822924.3	protein_coding	5	c.767-478G>A
chrA2	22142916	G	A	PASS	intron_variant	MODIFIER	CACNA1D	CACNA1D	transcript	XM_003982328.5	protein_coding	5	c.767-478G>A
chrA2	22142916	G	A	PASS	intron_variant	MODIFIER	CACNA1D	CACNA1D	transcript	XM_019822918.2	protein_coding	5	c.767-478G>A
chrA2	22142916	G	A	PASS	intron_variant	MODIFIER	CACNA1D	CACNA1D	transcript	XM_003982331.5	protein_coding	5	c.767-478G>A
chrA2	29096053	A	T	PASS	intergenic_region	MODIFIER	LOC101083153-LOC102899219	LOC101083153-LOC102899219	intergenic_region	LOC101083153-LOC102899219		-1	n.29096053A>T
chrA2	29237209	TTTTGGTG	T	PASS	intron_variant	MODIFIER	PTPRG	PTPRG	transcript	XM_011280147.3	protein_coding	1	c.85+57324_85+57330delTTTGGTG
chrA2	29237209	TTTTGGTG	T	PASS	intron_variant	MODIFIER	PTPRG	PTPRG	transcript	XR_006593802.1	pseudogene	1	n.887+57324_887+57330delTTTGGTG
chrA2	29237209	TTTTGGTG	T	PASS	intron_variant	MODIFIER	PTPRG	PTPRG	transcript	XM_045051777.1	protein_coding	1	c.85+57324_85+57330delTTTGGTG
chrA2	29237209	TTTTGGTG	T	PASS	intron_variant	MODIFIER	PTPRG	PTPRG	transcript	XM_045051779.1	protein_coding	1	c.85+57324_85+57330delTTTGGTG
chrA2	29237209	TTTTGGTG	T	PASS	intron_variant	MODIFIER	PTPRG	PTPRG	transcript	XM_045051778.1	protein_coding	1	c.85+57324_85+57330delTTTGGTG
chrA2	30894769	A	C	PASS	intron_variant	MODIFIER	SYNPR	SYNPR	transcript	XM_023249907.2	protein_coding	2	c.84+37166A>C
chrA2	30909383	A	G	PASS	intron_variant	MODIFIER	SYNPR	SYNPR	transcript	XM_023249907.2	protein_coding	2	c.84+51780A>G
chrA2	30930513	G	A	PASS	intron_variant	MODIFIER	SYNPR	SYNPR	transcript	XM_023249907.2	protein_coding	2	c.84+72910G>A
chrA2	31595558	A	C	PASS	intergenic_region	MODIFIER	PSMD6-PRICKLE2	PSMD6-PRICKLE2	intergenic_region	PSMD6-PRICKLE2		-1	n.31595558A>C
chrA2	34366812	T	C	PASS	intergenic_region	MODIFIER	KBTBD8-LOC111559665	KBTBD8-LOC111559665	intergenic_region	KBTBD8-LOC111559665		-1	n.34366812T>C
chrA2	35210204	AT	A	PASS	intragenic_variant	MODIFIER	TAFA1	TAFA1	gene_variant	TAFA1		-1	n.35210205delT
chrA2	35211924	TC	T	PASS	intragenic_variant	MODIFIER	TAFA1	TAFA1	gene_variant	TAFA1		-1	n.35211925delC
chrA2	35626293	T	C	PASS	intron_variant	MODIFIER	TAFA1	TAFA1	transcript	XM_045051843.1	protein_coding	2	c.119-33565T>C
chrA2	35626293	T	C	PASS	intron_variant	MODIFIER	TAFA1	TAFA1	transcript	XM_045051846.1	protein_coding	2	c.119-33565T>C
chrA2	35626293	T	C	PASS	intron_variant	MODIFIER	TAFA1	TAFA1	transcript	XM_045051845.1	protein_coding	2	c.119-33568T>C
chrA2	35626293	T	C	PASS	intron_variant	MODIFIER	TAFA1	TAFA1	transcript	XM_019824172.3	protein_coding	2	c.119-33565T>C
chrA2	35626293	T	C	PASS	intron_variant	MODIFIER	TAFA1	TAFA1	transcript	XM_045051844.1	protein_coding	1	c.119-33565T>C
chrA2	36569926	T	G	PASS	intron_variant	MODIFIER	FRMD4B	FRMD4B	transcript	XM_045053142.1	protein_coding	3	c.-1+17A>C
chrA2	36569926	T	G	PASS	intron_variant	MODIFIER	FRMD4B	FRMD4B	transcript	XM_045053141.1	protein_coding	3	c.-1+17A>C
chrA2	36569926	T	G	PASS	intron_variant	MODIFIER	FRMD4B	FRMD4B	transcript	XM_045053140.1	protein_coding	3	c.-1+17A>C
chrA2	36569926	T	G	PASS	intron_variant	MODIFIER	FRMD4B	FRMD4B	transcript	XM_045053143.1	protein_coding	3	c.-1+17A>C
chrA2	36569926	T	G	PASS	intron_variant	MODIFIER	FRMD4B	FRMD4B	transcript	XM_045053138.1	protein_coding	3	c.-1+17A>C
chrA2	36569926	T	G	PASS	intron_variant	MODIFIER	FRMD4B	FRMD4B	transcript	XM_045053139.1	protein_coding	3	c.-137+17A>C
chrA2	36805507	G	C	PASS	upstream_gene_variant	MODIFIER	LOC123384113	LOC123384113	transcript	XM_045053170.1	protein_coding	-1	c.-2395G>C
chrA2	36805507	G	C	PASS	upstream_gene_variant	MODIFIER	LOC123384113	LOC123384113	transcript	XM_045053171.1	protein_coding	-1	c.-2391G>C
chrA2	36805507	G	C	PASS	upstream_gene_variant	MODIFIER	LOC123384113	LOC123384113	transcript	XM_045053172.1	protein_coding	-1	c.-2391G>C
chrA2	36805507	G	C	PASS	intron_variant	MODIFIER	LOC123384112	LOC123384112	transcript	XM_045053146.1	protein_coding	31	c.3012-60504C>G
chrA2	36805507	G	C	PASS	intron_variant	MODIFIER	LOC123384115	LOC123384115	transcript	XM_045053174.1	protein_coding	2	c.*222+453C>G
chrA2	36805507	G	C	PASS	intron_variant	MODIFIER	LOC123384112	LOC123384112	transcript	XM_045053147.1	protein_coding	31	c.3012-60504C>G
chrA2	36805507	G	C	PASS	intron_variant	MODIFIER	LOC123384112	LOC123384112	transcript	XM_045053149.1	protein_coding	29	c.2770-58833C>G
chrA2	36805507	G	C	PASS	intron_variant	MODIFIER	LOC123384112	LOC123384112	transcript	XM_045053148.1	protein_coding	29	c.2770-58833C>G
chrA2	36805507	G	C	PASS	intron_variant	MODIFIER	LOC123384112	LOC123384112	transcript	XM_045053161.1	protein_coding	27	c.2551-58833C>G
chrA2	36805507	G	C	PASS	intron_variant	MODIFIER	LOC123384112	LOC123384112	transcript	XM_045053158.1	protein_coding	30	c.2949-60504C>G
chrA2	36805507	G	C	PASS	intron_variant	MODIFIER	LOC123384112	LOC123384112	transcript	XM_045053159.1	protein_coding	29	c.2793-60504C>G
chrA2	36805507	G	C	PASS	intron_variant	MODIFIER	LOC123384112	LOC123384112	transcript	XM_045053160.1	protein_coding	29	c.2793-60504C>G
chrA2	36805507	G	C	PASS	intron_variant	MODIFIER	LOC123384112	LOC123384112	transcript	XM_045053162.1	protein_coding	29	c.2754-60504C>G
chrA2	36805507	G	C	PASS	intron_variant	MODIFIER	LOC123384112	LOC123384112	transcript	XM_045053151.1	protein_coding	31	c.2973-60504C>G
chrA2	36805507	G	C	PASS	intron_variant	MODIFIER	LOC123384112	LOC123384112	transcript	XM_045053152.1	protein_coding	31	c.2973-60504C>G
chrA2	36805507	G	C	PASS	intron_variant	MODIFIER	LOC123384112	LOC123384112	transcript	XM_045053153.1	protein_coding	31	c.2973-60504C>G
chrA2	36805507	G	C	PASS	intron_variant	MODIFIER	LOC123384112	LOC123384112	transcript	XM_045053154.1	protein_coding	31	c.2973-60504C>G
chrA2	36805507	G	C	PASS	intron_variant	MODIFIER	LOC123384112	LOC123384112	transcript	XM_045053155.1	protein_coding	31	c.2973-60504C>G
chrA2	36805507	G	C	PASS	intron_variant	MODIFIER	LOC123384112	LOC123384112	transcript	XM_045053156.1	protein_coding	31	c.2973-60504C>G
chrA2	36805507	G	C	PASS	intron_variant	MODIFIER	LOC123384112	LOC123384112	transcript	XM_045053157.1	protein_coding	31	c.2973-60504C>G
chrA2	36805507	G	C	PASS	intron_variant	MODIFIER	LOC123384112	LOC123384112	transcript	XM_045053165.1	protein_coding	30	c.2655-60504C>G
chrA2	36805507	G	C	PASS	intron_variant	MODIFIER	LOC123384112	LOC123384112	transcript	XM_045053163.1	protein_coding	31	c.2718-60504C>G
chrA2	36805507	G	C	PASS	intron_variant	MODIFIER	LOC123384112	LOC123384112	transcript	XM_045053164.1	protein_coding	31	c.2718-60504C>G
chrA2	36805507	G	C	PASS	intron_variant	MODIFIER	LOC123384115	LOC123384115	transcript	XM_045053176.1	protein_coding	2	c.*222+453C>G
chrA2	36805507	G	C	PASS	intron_variant	MODIFIER	LOC123384115	LOC123384115	transcript	XM_045053177.1	protein_coding	1	c.*99+793C>G
chrA2	36805507	G	C	PASS	intron_variant	MODIFIER	LOC123384115	LOC123384115	transcript	XM_045053175.1	protein_coding	2	c.*222+453C>G
chrA2	36805507	G	C	PASS	non_coding_transcript_exon_variant	MODIFIER	LOC123384115	LOC123384115	transcript	XR_006594762.1	pseudogene	3	n.385C>G
chrA2	36805507	G	C	PASS	non_coding_transcript_exon_variant	MODIFIER	LOC123384115	LOC123384115	transcript	XR_006594763.1	pseudogene	3	n.322C>G
chrA2	37097060	C	A	PASS	intron_variant	MODIFIER	MITF	MITF	transcript	XM_045051853.1	protein_coding	1	c.104+35369C>A
chrA2	37097060	C	A	PASS	intron_variant	MODIFIER	MITF	MITF	transcript	XM_045051859.1	protein_coding	1	c.104+35369C>A
chrA2	37097060	C	A	PASS	intron_variant	MODIFIER	MITF	MITF	transcript	XM_045051854.1	protein_coding	1	c.104+35369C>A
chrA2	37097060	C	A	PASS	intron_variant	MODIFIER	MITF	MITF	transcript	XM_045051855.1	protein_coding	1	c.104+35369C>A
chrA2	37097060	C	A	PASS	intron_variant	MODIFIER	MITF	MITF	transcript	XM_045051856.1	protein_coding	1	c.104+35369C>A
chrA2	37097060	C	A	PASS	intron_variant	MODIFIER	MITF	MITF	transcript	XM_045051862.1	protein_coding	1	c.-53+14358C>A
chrA2	38074773	G	C	PASS	intron_variant	MODIFIER	LOC123384124	LOC123384124	transcript	XR_006594800.1	pseudogene	1	n.371+28271G>C
chrA2	38074773	G	C	PASS	intron_variant	MODIFIER	LOC123384124	LOC123384124	transcript	XR_006594799.1	pseudogene	1	n.366+28271G>C
chrA2	39756462	TTCCTTCCTTCCTTCCTTCCTTCCTTCCTTCCATCCTTCCTTCCA	T	PASS	intron_variant	MODIFIER	LOC109496654	LOC109496654	transcript	XR_002152881.3	pseudogene	1	n.801+755_801+798delTGGAAGGAAGGATGGAAGGAAGGAAGGAAGGAAGGAAGGAAGGA
chrA2	39756462	TTCCTTCCTTCCTTCCTTCCTTCCTTCCTTCCATCCTTCCTTCCA	T	PASS	intron_variant	MODIFIER	LOC109496652	LOC109496652	transcript	XR_002152877.3	pseudogene	1	n.212+12592_212+12635delTCCTTCCTTCCTTCCTTCCTTCCTTCCTTCCATCCTTCCTTCCA
chrA2	39756462	TTCCTTCCTTCCTTCCTTCCTTCCTTCCTTCCATCCTTCCTTCCA	T	PASS	intron_variant	MODIFIER	LOC109496652	LOC109496652	transcript	XR_002152878.3	pseudogene	1	n.212+12592_212+12635delTCCTTCCTTCCTTCCTTCCTTCCTTCCTTCCATCCTTCCTTCCA
chrA2	40124927	T	C	PASS	intergenic_region	MODIFIER	PPP4R2-LOC123383752	PPP4R2-LOC123383752	intergenic_region	PPP4R2-LOC123383752		-1	n.40124927T>C
chrA2	41166075	A	T	PASS	intergenic_region	MODIFIER	LOC109496685-CNTN3	LOC109496685-CNTN3	intergenic_region	LOC109496685-CNTN3		-1	n.41166075A>T
chrA2	47093894	T	C	PASS	intergenic_region	MODIFIER	LOC123383766-LOC101080695	LOC123383766-LOC101080695	intergenic_region	LOC123383766-LOC101080695		-1	n.47093894T>C
chrA2	56319241	G	T	PASS	downstream_gene_variant	MODIFIER	LOC111559452	LOC111559452	transcript	XR_006594831.1	pseudogene	-1	n.*2857C>A
chrA2	56319241	G	T	PASS	intron_variant	MODIFIER	IQSEC1	IQSEC1	transcript	XM_045053194.1	protein_coding	2	c.-299+131619G>T
chrA2	56319241	G	T	PASS	intron_variant	MODIFIER	IQSEC1	IQSEC1	transcript	XM_045053196.1	protein_coding	2	c.-299+131619G>T
chrA2	56319241	G	T	PASS	intron_variant	MODIFIER	IQSEC1	IQSEC1	transcript	XM_023250063.2	protein_coding	2	c.-299+131619G>T
chrA2	56319241	G	T	PASS	intron_variant	MODIFIER	IQSEC1	IQSEC1	transcript	XM_045053200.1	protein_coding	2	c.-299+131619G>T
chrA2	56319241	G	T	PASS	intron_variant	MODIFIER	IQSEC1	IQSEC1	transcript	XM_045053201.1	protein_coding	2	c.-299+131619G>T
chrA2	56319241	G	T	PASS	intron_variant	MODIFIER	IQSEC1	IQSEC1	transcript	XM_045053202.1	protein_coding	2	c.-299+131619G>T
chrA2	56319241	G	T	PASS	intron_variant	MODIFIER	IQSEC1	IQSEC1	transcript	XR_006594816.1	pseudogene	2	n.114+131619G>T
chrA2	56319241	G	T	PASS	intron_variant	MODIFIER	IQSEC1	IQSEC1	transcript	XM_045053204.1	protein_coding	2	c.-299+131619G>T
chrA2	56523690	G	C	PASS	intron_variant	MODIFIER	IQSEC1	IQSEC1	transcript	XM_045053194.1	protein_coding	2	c.-298-161941G>C
chrA2	56523690	G	C	PASS	intron_variant	MODIFIER	IQSEC1	IQSEC1	transcript	XM_045053196.1	protein_coding	2	c.-298-161941G>C
chrA2	56523690	G	C	PASS	intron_variant	MODIFIER	IQSEC1	IQSEC1	transcript	XM_023250063.2	protein_coding	2	c.-298-161941G>C
chrA2	56523690	G	C	PASS	intron_variant	MODIFIER	IQSEC1	IQSEC1	transcript	XM_045053200.1	protein_coding	2	c.-298-161941G>C
chrA2	56523690	G	C	PASS	intron_variant	MODIFIER	IQSEC1	IQSEC1	transcript	XM_045053201.1	protein_coding	2	c.-298-161941G>C
chrA2	56523690	G	C	PASS	intron_variant	MODIFIER	IQSEC1	IQSEC1	transcript	XM_045053202.1	protein_coding	2	c.-298-161941G>C
chrA2	56523690	G	C	PASS	intron_variant	MODIFIER	IQSEC1	IQSEC1	transcript	XR_006594816.1	pseudogene	2	n.115-161941G>C
chrA2	56523690	G	C	PASS	intron_variant	MODIFIER	IQSEC1	IQSEC1	transcript	XM_045053204.1	protein_coding	2	c.-298-161941G>C
chrA2	57389869	C	G	PASS	non_coding_transcript_exon_variant	MODIFIER	LOC123383787	LOC123383787	transcript	XR_006593996.1	pseudogene	1	n.3245G>C
chrA2	57390268	G	C	PASS	non_coding_transcript_exon_variant	MODIFIER	LOC123383787	LOC123383787	transcript	XR_006593996.1	pseudogene	1	n.2846C>G
chrA2	57403811	C	T	PASS	upstream_gene_variant	MODIFIER	LOC123383785	LOC123383785	transcript	XM_045052023.1	protein_coding	-1	c.-528G>A
chrA2	57403811	C	T	PASS	downstream_gene_variant	MODIFIER	LOC123383796	LOC123383796	transcript	XR_006594007.1	pseudogene	-1	n.*2994C>T
chrA2	57403811	C	T	PASS	intron_variant	MODIFIER	LOC123383782	LOC123383782	transcript	XM_045052020.1	protein_coding	3	c.*1476-454G>A
chrA2	57474768	C	T	PASS	intron_variant	MODIFIER	LOC123383782	LOC123383782	transcript	XM_045052020.1	protein_coding	2	c.*1414+49165G>A
chrA2	61313297	T	G	PASS	intron_variant	MODIFIER	GCK	GCK	transcript	NM_001083954.1	protein_coding	1	c.46-244A>C
chrA2	62072671	G	A	PASS	intron_variant	MODIFIER	ADCY1	ADCY1	transcript	XM_006929062.5	protein_coding	3	c.920+702G>A
chrA2	62072671	G	A	PASS	intron_variant	MODIFIER	ADCY1	ADCY1	transcript	XR_006594050.1	pseudogene	3	n.776+702G>A
chrA2	62072681	G	A	PASS	intron_variant	MODIFIER	ADCY1	ADCY1	transcript	XM_006929062.5	protein_coding	3	c.920+712G>A
chrA2	62072681	G	A	PASS	intron_variant	MODIFIER	ADCY1	ADCY1	transcript	XR_006594050.1	pseudogene	3	n.776+712G>A
chrA2	62072687	G	A	PASS	intron_variant	MODIFIER	ADCY1	ADCY1	transcript	XM_006929062.5	protein_coding	3	c.920+718G>A
chrA2	62072687	G	A	PASS	intron_variant	MODIFIER	ADCY1	ADCY1	transcript	XR_006594050.1	pseudogene	3	n.776+718G>A
chrA2	62072690	G	A	PASS	intron_variant	MODIFIER	ADCY1	ADCY1	transcript	XM_006929062.5	protein_coding	3	c.920+721G>A
chrA2	62072690	G	A	PASS	intron_variant	MODIFIER	ADCY1	ADCY1	transcript	XR_006594050.1	pseudogene	3	n.776+721G>A
chrA2	62231526	G	C	PASS	intergenic_region	MODIFIER	LOC111559467-LOC109497765	LOC111559467-LOC109497765	intergenic_region	LOC111559467-LOC109497765		-1	n.62231526G>C
chrA2	65204943	C	T	PASS	intergenic_region	MODIFIER	SPATA48-LOC109497768	SPATA48-LOC109497768	intergenic_region	SPATA48-LOC109497768		-1	n.65204943C>T
chrA2	65752333	T	TA	PASS	intergenic_region	MODIFIER	LOC109497376-LOC109497375	LOC109497376-LOC109497375	intergenic_region	LOC109497376-LOC109497375		-1	n.65752333_65752334insA
chrA2	65899472	GGGAGGAGGGAGGCAGGGAGGAGGGAGGCTGGAAGGAAGGAGGAAGGAAGGAAGGAGGAAGGAGGAGAGAGGAAGGAAGGAAGGAGGGAGGAGGAGGGAGGAAGGAAGGAGGGAGGGA	G	PASS	intron_variant	MODIFIER	COBL	COBL	transcript	XM_045052139.1	protein_coding	14	c.3930+495_3930+611del
chrA2	65899472	GGGAGGAGGGAGGCAGGGAGGAGGGAGGCTGGAAGGAAGGAGGAAGGAAGGAAGGAGGAAGGAGGAGAGAGGAAGGAAGGAAGGAGGGAGGAGGAGGGAGGAAGGAAGGAGGGAGGGA	G	PASS	intron_variant	MODIFIER	COBL	COBL	transcript	XM_045052142.1	protein_coding	15	c.3816+495_3816+611del
chrA2	65899472	GGGAGGAGGGAGGCAGGGAGGAGGGAGGCTGGAAGGAAGGAGGAAGGAAGGAAGGAGGAAGGAGGAGAGAGGAAGGAAGGAAGGAGGGAGGAGGAGGGAGGAAGGAAGGAGGGAGGGA	G	PASS	intron_variant	MODIFIER	COBL	COBL	transcript	XM_045052141.1	protein_coding	15	c.3816+495_3816+611del
chrA2	65899472	GGGAGGAGGGAGGCAGGGAGGAGGGAGGCTGGAAGGAAGGAGGAAGGAAGGAAGGAGGAAGGAGGAGAGAGGAAGGAAGGAAGGAGGGAGGAGGAGGGAGGAAGGAAGGAGGGAGGGA	G	PASS	intron_variant	MODIFIER	COBL	COBL	transcript	XM_045052143.1	protein_coding	15	c.3816+495_3816+611del
chrA2	65899472	GGGAGGAGGGAGGCAGGGAGGAGGGAGGCTGGAAGGAAGGAGGAAGGAAGGAAGGAGGAAGGAGGAGAGAGGAAGGAAGGAAGGAGGGAGGAGGAGGGAGGAAGGAAGGAGGGAGGGA	G	PASS	intron_variant	MODIFIER	COBL	COBL	transcript	XM_045052145.1	protein_coding	12	c.3681+495_3681+611del
chrA2	65899472	GGGAGGAGGGAGGCAGGGAGGAGGGAGGCTGGAAGGAAGGAGGAAGGAAGGAAGGAGGAAGGAGGAGAGAGGAAGGAAGGAAGGAGGGAGGAGGAGGGAGGAAGGAAGGAGGGAGGGA	G	PASS	intron_variant	MODIFIER	COBL	COBL	transcript	XM_045052140.1	protein_coding	13	c.3855+495_3855+611del
chrA2	65899472	GGGAGGAGGGAGGCAGGGAGGAGGGAGGCTGGAAGGAAGGAGGAAGGAAGGAAGGAGGAAGGAGGAGAGAGGAAGGAAGGAAGGAGGGAGGAGGAGGGAGGAAGGAAGGAGGGAGGGA	G	PASS	intron_variant	MODIFIER	COBL	COBL	transcript	XM_045052144.1	protein_coding	12	c.3681+495_3681+611del
chrA2	65899472	GGGAGGAGGGAGGCAGGGAGGAGGGAGGCTGGAAGGAAGGAGGAAGGAAGGAAGGAGGAAGGAGGAGAGAGGAAGGAAGGAAGGAGGGAGGAGGAGGGAGGAAGGAAGGAGGGAGGGA	G	PASS	intron_variant	MODIFIER	COBL	COBL	transcript	XM_045052146.1	protein_coding	14	c.3930+495_3930+611del
chrA2	65899472	GGGAGGAGGGAGGCAGGGAGGAGGGAGGCTGGAAGGAAGGAGGAAGGAAGGAAGGAGGAAGGAGGAGAGAGGAAGGAAGGAAGGAGGGAGGAGGAGGGAGGAAGGAAGGAGGGAGGGA	G	PASS	intron_variant	MODIFIER	COBL	COBL	transcript	XM_023250180.2	protein_coding	13	c.3855+495_3855+611del
chrA2	66143169	C	T	PASS	intron_variant	MODIFIER	COBL	COBL	transcript	XM_045052139.1	protein_coding	1	c.41+25066G>A
chrA2	66143169	C	T	PASS	intron_variant	MODIFIER	COBL	COBL	transcript	XM_045052145.1	protein_coding	1	c.41+25066G>A
chrA2	66143169	C	T	PASS	intron_variant	MODIFIER	COBL	COBL	transcript	XM_045052140.1	protein_coding	1	c.41+25066G>A
chrA2	66143169	C	T	PASS	intron_variant	MODIFIER	COBL	COBL	transcript	XM_045052144.1	protein_coding	1	c.41+25066G>A
chrA2	66143169	C	T	PASS	intron_variant	MODIFIER	COBL	COBL	transcript	XM_045052146.1	protein_coding	1	c.41+25066G>A
chrA2	66143169	C	T	PASS	intron_variant	MODIFIER	COBL	COBL	transcript	XM_023250180.2	protein_coding	1	c.41+25066G>A
chrA2	66722422	G	A	PASS	intergenic_region	MODIFIER	COBL-LOC111560874	COBL-LOC111560874	intergenic_region	COBL-LOC111560874		-1	n.66722422G>A
chrA2	67222865	G	GA	PASS	intragenic_variant	MODIFIER	LOC101086213	LOC101086213	gene_variant	LOC101086213		-1	n.67222865_67222866insA
chrA2	68178390	A	ATATG	PASS	upstream_gene_variant	MODIFIER	LOC123381225	LOC123381225	transcript	XR_006587987.1	pseudogene	-1	n.-4572_-4571insCATA
chrA2	68178390	A	ATATG	PASS	intergenic_region	MODIFIER	LOC123381225-LOC123381226	LOC123381225-LOC123381226	intergenic_region	LOC123381225-LOC123381226		-1	n.68178390_68178391insTATG
chrA2	69023860	C	T	PASS	intergenic_region	MODIFIER	LOC109497280-VSTM2A	LOC109497280-VSTM2A	intergenic_region	LOC109497280-VSTM2A		-1	n.69023860C>T
chrA2	70488496	C	T	PASS	intergenic_region	MODIFIER	LOC123383820-LOC123383817	LOC123383820-LOC123383817	intergenic_region	LOC123383820-LOC123383817		-1	n.70488496C>T
chrA2	71738916	C	T	PASS	intergenic_region	MODIFIER	LOC111557285-LOC109497390	LOC111557285-LOC109497390	intergenic_region	LOC111557285-LOC109497390		-1	n.71738916C>T
chrA2	71802483	T	C	PASS	intron_variant	MODIFIER	LOC109497390	LOC109497390	transcript	XR_002153560.3	pseudogene	1	n.110-2114T>C
chrA2	75819391	T	G	PASS	intron_variant	MODIFIER	TRG	TRG	transcript	NM_001305026.1	protein_coding	1	c.43+4853T>G
chrA2	76840241	C	T	PASS	intron_variant	MODIFIER	NRCAM	NRCAM	transcript	XM_045052219.1	protein_coding	28	c.3199+3301C>T
chrA2	76840241	C	T	PASS	intron_variant	MODIFIER	NRCAM	NRCAM	transcript	XM_045052246.1	protein_coding	28	c.3199+3301C>T
chrA2	76840241	C	T	PASS	intron_variant	MODIFIER	NRCAM	NRCAM	transcript	XM_045052233.1	protein_coding	27	c.3142+3301C>T
chrA2	76840241	C	T	PASS	intron_variant	MODIFIER	NRCAM	NRCAM	transcript	XM_045052235.1	protein_coding	27	c.3133+3301C>T
chrA2	76840241	C	T	PASS	intron_variant	MODIFIER	NRCAM	NRCAM	transcript	XM_045052221.1	protein_coding	27	c.3199+3301C>T
chrA2	76840241	C	T	PASS	intron_variant	MODIFIER	NRCAM	NRCAM	transcript	XM_045052222.1	protein_coding	28	c.3190+3301C>T
chrA2	76840241	C	T	PASS	intron_variant	MODIFIER	NRCAM	NRCAM	transcript	XM_045052224.1	protein_coding	27	c.3181+3301C>T
chrA2	76840241	C	T	PASS	intron_variant	MODIFIER	NRCAM	NRCAM	transcript	XM_045052226.1	protein_coding	27	c.3172+3301C>T
chrA2	76840241	C	T	PASS	intron_variant	MODIFIER	NRCAM	NRCAM	transcript	XM_045052231.1	protein_coding	26	c.3151+3301C>T
chrA2	76840241	C	T	PASS	intron_variant	MODIFIER	NRCAM	NRCAM	transcript	XR_006594115.1	pseudogene	28	n.3676+3301C>T
chrA2	76840241	C	T	PASS	intron_variant	MODIFIER	NRCAM	NRCAM	transcript	XM_045052228.1	protein_coding	27	c.3163+4378C>T
chrA2	76840241	C	T	PASS	intron_variant	MODIFIER	NRCAM	NRCAM	transcript	XM_045052229.1	protein_coding	27	c.3154+4387C>T
chrA2	76840241	C	T	PASS	intron_variant	MODIFIER	NRCAM	NRCAM	transcript	XM_045052234.1	protein_coding	26	c.3136+4387C>T
chrA2	76840241	C	T	PASS	intron_variant	MODIFIER	NRCAM	NRCAM	transcript	XM_045052237.1	protein_coding	26	c.3124+4387C>T
chrA2	76840241	C	T	PASS	intron_variant	MODIFIER	NRCAM	NRCAM	transcript	XM_045052241.1	protein_coding	25	c.3106+4387C>T
chrA2	76840241	C	T	PASS	intron_variant	MODIFIER	NRCAM	NRCAM	transcript	XM_045052227.1	protein_coding	27	c.3169+3301C>T
chrA2	76840241	C	T	PASS	intron_variant	MODIFIER	NRCAM	NRCAM	transcript	XM_045052236.1	protein_coding	27	c.3142+3301C>T
chrA2	76840241	C	T	PASS	intron_variant	MODIFIER	NRCAM	NRCAM	transcript	XM_045052239.1	protein_coding	27	c.3133+3301C>T
chrA2	76840241	C	T	PASS	intron_variant	MODIFIER	NRCAM	NRCAM	transcript	XM_045052244.1	protein_coding	26	c.3106+4378C>T
chrA2	76840241	C	T	PASS	intron_variant	MODIFIER	NRCAM	NRCAM	transcript	XM_045052247.1	protein_coding	24	c.3058+4378C>T
chrA2	76840241	C	T	PASS	intron_variant	MODIFIER	NRCAM	NRCAM	transcript	XM_045052223.1	protein_coding	28	c.3199+3301C>T
chrA2	76840241	C	T	PASS	intron_variant	MODIFIER	NRCAM	NRCAM	transcript	XM_045052225.1	protein_coding	28	c.3190+3301C>T
chrA2	76840241	C	T	PASS	intron_variant	MODIFIER	NRCAM	NRCAM	transcript	XM_045052238.1	protein_coding	26	c.3133+4378C>T
chrA2	76840241	C	T	PASS	intron_variant	MODIFIER	NRCAM	NRCAM	transcript	XM_045052242.1	protein_coding	25	c.3115+4378C>T
chrA2	76840241	C	T	PASS	intron_variant	MODIFIER	NRCAM	NRCAM	transcript	XM_045052243.1	protein_coding	25	c.3106+4387C>T
chrA2	76840241	C	T	PASS	intron_variant	MODIFIER	NRCAM	NRCAM	transcript	XM_045052245.1	protein_coding	26	c.3097+4387C>T
chrA2	76840241	C	T	PASS	intron_variant	MODIFIER	NRCAM	NRCAM	transcript	XM_045052230.1	protein_coding	27	c.3163+4378C>T
chrA2	76840241	C	T	PASS	intron_variant	MODIFIER	NRCAM	NRCAM	transcript	XM_045052232.1	protein_coding	27	c.3154+4387C>T
chrA2	76840241	C	T	PASS	intron_variant	MODIFIER	NRCAM	NRCAM	transcript	XM_045052240.1	protein_coding	26	c.3124+4387C>T
chrA2	76840241	C	T	PASS	intron_variant	MODIFIER	NRCAM	NRCAM	transcript	XM_045052220.1	protein_coding	26	c.3199+3301C>T
chrA2	79062905	C	T	PASS	intron_variant	MODIFIER	ATXN7L1	ATXN7L1	transcript	XM_023250261.2	protein_coding	2	c.250+10154C>T
chrA2	79062905	C	T	PASS	intron_variant	MODIFIER	ATXN7L1	ATXN7L1	transcript	XM_023250266.2	protein_coding	2	c.250+10154C>T
chrA2	79062905	C	T	PASS	intron_variant	MODIFIER	ATXN7L1	ATXN7L1	transcript	XM_023250262.2	protein_coding	2	c.250+10154C>T
chrA2	79062905	C	T	PASS	intron_variant	MODIFIER	ATXN7L1	ATXN7L1	transcript	XM_023250263.2	protein_coding	2	c.250+10154C>T
chrA2	79062905	C	T	PASS	intron_variant	MODIFIER	ATXN7L1	ATXN7L1	transcript	XM_023250264.2	protein_coding	2	c.250+10154C>T
chrA2	79062905	C	T	PASS	intron_variant	MODIFIER	ATXN7L1	ATXN7L1	transcript	XM_023250265.2	protein_coding	2	c.250+10154C>T
chrA2	85324337	CCCCT	C	PASS	intron_variant	MODIFIER	SEMA3C	SEMA3C	transcript	XM_045052314.1	protein_coding	12	c.1354+5119_1354+5122delAGGG
chrA2	85324379	CCTTT	C	PASS	intron_variant	MODIFIER	SEMA3C	SEMA3C	transcript	XM_045052314.1	protein_coding	12	c.1354+5077_1354+5080delAAAG
chrA2	85324394	TC	T	PASS	intron_variant	MODIFIER	SEMA3C	SEMA3C	transcript	XM_045052314.1	protein_coding	12	c.1354+5065delG
chrA2	85488989	TCTCTTCTCCC	T	PASS	intergenic_region	MODIFIER	SEMA3C-LOC123381243	SEMA3C-LOC123381243	intergenic_region	SEMA3C-LOC123381243		-1	n.85488990_85488999delCTCTTCTCCC
chrA2	86685508	AATATATAT	A	PASS	intron_variant	MODIFIER	CACNA2D1	CACNA2D1	transcript	XM_011280348.4	protein_coding	3	c.295-24901_295-24894delATATATAT
chrA2	86685508	AATATATAT	A	PASS	intron_variant	MODIFIER	CACNA2D1	CACNA2D1	transcript	XM_019825391.3	protein_coding	3	c.178-24901_178-24894delATATATAT
chrA2	86685508	AATATATAT	A	PASS	intron_variant	MODIFIER	CACNA2D1	CACNA2D1	transcript	XM_011280352.4	protein_coding	3	c.295-24901_295-24894delATATATAT
chrA2	86685508	AATATATAT	A	PASS	intron_variant	MODIFIER	CACNA2D1	CACNA2D1	transcript	XM_011280353.4	protein_coding	3	c.295-24901_295-24894delATATATAT
chrA2	86685508	AATATATAT	A	PASS	intron_variant	MODIFIER	CACNA2D1	CACNA2D1	transcript	XM_011280349.4	protein_coding	3	c.295-24901_295-24894delATATATAT
chrA2	86685508	AATATATAT	A	PASS	intron_variant	MODIFIER	CACNA2D1	CACNA2D1	transcript	XM_011280350.4	protein_coding	3	c.295-24901_295-24894delATATATAT
chrA2	86685508	AATATATAT	A	PASS	intron_variant	MODIFIER	CACNA2D1	CACNA2D1	transcript	XM_011280351.4	protein_coding	3	c.295-24901_295-24894delATATATAT
chrA2	86685508	AATATATAT	A	PASS	intron_variant	MODIFIER	CACNA2D1	CACNA2D1	transcript	XM_045052315.1	protein_coding	3	c.295-24901_295-24894delATATATAT
chrA2	86685508	AATATATAT	A	PASS	intron_variant	MODIFIER	CACNA2D1	CACNA2D1	transcript	XM_019825390.3	protein_coding	3	c.295-62922_295-62915delATATATAT
chrA2	86685508	AATATATAT	A	PASS	intron_variant	MODIFIER	CACNA2D1	CACNA2D1	transcript	XM_019825392.3	protein_coding	3	c.295-24901_295-24894delATATATAT
chrA2	86685508	AATATATAT	A	PASS	intron_variant	MODIFIER	CACNA2D1	CACNA2D1	transcript	XR_006594168.1	pseudogene	3	n.1058-24901_1058-24894delATATATAT
chrA2	86812352	TTGG	T	PASS	intron_variant	MODIFIER	CACNA2D1	CACNA2D1	transcript	XM_011280348.4	protein_coding	3	c.294+5858_294+5860delCCA
chrA2	86812352	TTGG	T	PASS	intron_variant	MODIFIER	CACNA2D1	CACNA2D1	transcript	XM_019825391.3	protein_coding	3	c.177+5858_177+5860delCCA
chrA2	86812352	TTGG	T	PASS	intron_variant	MODIFIER	CACNA2D1	CACNA2D1	transcript	XM_011280352.4	protein_coding	3	c.294+5858_294+5860delCCA
chrA2	86812352	TTGG	T	PASS	intron_variant	MODIFIER	CACNA2D1	CACNA2D1	transcript	XM_011280353.4	protein_coding	3	c.294+5858_294+5860delCCA
chrA2	86812352	TTGG	T	PASS	intron_variant	MODIFIER	CACNA2D1	CACNA2D1	transcript	XM_011280349.4	protein_coding	3	c.294+5858_294+5860delCCA
chrA2	86812352	TTGG	T	PASS	intron_variant	MODIFIER	CACNA2D1	CACNA2D1	transcript	XM_011280350.4	protein_coding	3	c.294+5858_294+5860delCCA
chrA2	86812352	TTGG	T	PASS	intron_variant	MODIFIER	CACNA2D1	CACNA2D1	transcript	XM_011280351.4	protein_coding	3	c.294+5858_294+5860delCCA
chrA2	86812352	TTGG	T	PASS	intron_variant	MODIFIER	CACNA2D1	CACNA2D1	transcript	XM_045052315.1	protein_coding	3	c.294+5858_294+5860delCCA
chrA2	86812352	TTGG	T	PASS	intron_variant	MODIFIER	CACNA2D1	CACNA2D1	transcript	XM_019825390.3	protein_coding	3	c.294+5858_294+5860delCCA
chrA2	86812352	TTGG	T	PASS	intron_variant	MODIFIER	CACNA2D1	CACNA2D1	transcript	XM_019825392.3	protein_coding	3	c.294+5858_294+5860delCCA
chrA2	86812352	TTGG	T	PASS	intron_variant	MODIFIER	CACNA2D1	CACNA2D1	transcript	XR_006594168.1	pseudogene	3	n.1057+5858_1057+5860delCCA
chrA2	89008872	T	TACAATTGGAAA	PASS	frameshift_variant	HIGH	LOC123383972	LOC123383972	transcript	XM_045052631.1	protein_coding	1	c.695_696insAATTGGAAAAC	p.His233fs
chrA2	89008872	T	TACAATTGGAAA	PASS	upstream_gene_variant	MODIFIER	LOC123383865	LOC123383865	transcript	XM_045052319.1	protein_coding	-1	c.-4571_-4570insACAATTGGAAA
chrA2	89010477	C	T	PASS	missense_variant	MODERATE	LOC123383972	LOC123383972	transcript	XM_045052631.1	protein_coding	2	c.2297C>T	p.Thr766Met
chrA2	89010477	C	T	PASS	upstream_gene_variant	MODIFIER	LOC123383865	LOC123383865	transcript	XM_045052319.1	protein_coding	-1	c.-2966C>T
chrA2	90291086	TGTGTGTGTGTGTGTGTGTATGCATATGCATATATAC	T	PASS	intron_variant	MODIFIER	LOC109497284	LOC109497284	transcript	XM_045052632.1	protein_coding	2	c.434+712_434+747delGTATATATGCATATGCATACACACACACACACACAC
chrA2	95696806	C	CT	PASS	upstream_gene_variant	MODIFIER	CYP51A1	CYP51A1	transcript	XM_006929172.5	protein_coding	-1	c.-561_-560insA
chrA2	95696806	C	CT	PASS	upstream_gene_variant	MODIFIER	CYP51A1	CYP51A1	transcript	XM_019825450.3	protein_coding	-1	c.-423_-422insA
chrA2	95696806	C	CT	PASS	intron_variant	MODIFIER	LRRD1	LRRD1	transcript	XM_011280376.3	protein_coding	5	c.2128+2410_2128+2411insA
chrA2	98519672	C	A	PASS	intron_variant	MODIFIER	PPP1R9A	PPP1R9A	transcript	XM_045052387.1	protein_coding	13	c.2726-7459C>A
chrA2	98519672	C	A	PASS	intron_variant	MODIFIER	PPP1R9A	PPP1R9A	transcript	XM_045052398.1	protein_coding	12	c.1169-7459C>A
chrA2	98519672	C	A	PASS	intron_variant	MODIFIER	PPP1R9A	PPP1R9A	transcript	XM_045052388.1	protein_coding	13	c.2726-7459C>A
chrA2	98519672	C	A	PASS	intron_variant	MODIFIER	PPP1R9A	PPP1R9A	transcript	XM_045052389.1	protein_coding	13	c.2726-7459C>A
chrA2	98519672	C	A	PASS	intron_variant	MODIFIER	PPP1R9A	PPP1R9A	transcript	XM_045052391.1	protein_coding	13	c.2726-7459C>A
chrA2	98519672	C	A	PASS	intron_variant	MODIFIER	PPP1R9A	PPP1R9A	transcript	XM_045052395.1	protein_coding	13	c.2726-7459C>A
chrA2	98519672	C	A	PASS	intron_variant	MODIFIER	PPP1R9A	PPP1R9A	transcript	XR_006594219.1	pseudogene	13	n.3278-7459C>A
chrA2	98519672	C	A	PASS	intron_variant	MODIFIER	PPP1R9A	PPP1R9A	transcript	XM_019825492.3	protein_coding	13	c.2726-7459C>A
chrA2	98519672	C	A	PASS	intron_variant	MODIFIER	PPP1R9A	PPP1R9A	transcript	XM_045052390.1	protein_coding	13	c.2726-7459C>A
chrA2	98519672	C	A	PASS	intron_variant	MODIFIER	PPP1R9A	PPP1R9A	transcript	XM_045052392.1	protein_coding	12	c.2663-7459C>A
chrA2	98519672	C	A	PASS	intron_variant	MODIFIER	PPP1R9A	PPP1R9A	transcript	XM_045052393.1	protein_coding	12	c.2660-7459C>A
chrA2	98519672	C	A	PASS	intron_variant	MODIFIER	PPP1R9A	PPP1R9A	transcript	XM_019825499.3	protein_coding	13	c.2726-7459C>A
chrA2	98519672	C	A	PASS	intron_variant	MODIFIER	PPP1R9A	PPP1R9A	transcript	XM_019825496.3	protein_coding	12	c.2663-7459C>A
chrA2	98519672	C	A	PASS	intron_variant	MODIFIER	PPP1R9A	PPP1R9A	transcript	XM_045052394.1	protein_coding	11	c.2597-7459C>A
chrA2	98519672	C	A	PASS	intron_variant	MODIFIER	PPP1R9A	PPP1R9A	transcript	XR_006594220.1	pseudogene	13	n.3276-7459C>A
chrA2	98519672	C	A	PASS	intron_variant	MODIFIER	PPP1R9A	PPP1R9A	transcript	XM_011280391.4	protein_coding	11	c.2597-7459C>A
chrA2	98519672	C	A	PASS	intron_variant	MODIFIER	PPP1R9A	PPP1R9A	transcript	XM_019825497.3	protein_coding	13	c.2726-7459C>A
chrA2	98519672	C	A	PASS	intron_variant	MODIFIER	PPP1R9A	PPP1R9A	transcript	XM_019825500.3	protein_coding	12	c.2663-7459C>A
chrA2	98519672	C	A	PASS	intron_variant	MODIFIER	PPP1R9A	PPP1R9A	transcript	XM_045052396.1	protein_coding	11	c.2597-7459C>A
chrA2	98519672	C	A	PASS	intron_variant	MODIFIER	PPP1R9A	PPP1R9A	transcript	XM_045052397.1	protein_coding	13	c.2726-7459C>A
chrA2	98519672	C	A	PASS	intron_variant	MODIFIER	PPP1R9A	PPP1R9A	transcript	XM_011280392.4	protein_coding	11	c.2597-7459C>A
chrA2	98519672	C	A	PASS	intron_variant	MODIFIER	PPP1R9A	PPP1R9A	transcript	XM_011280393.4	protein_coding	11	c.2597-7459C>A
chrA2	100593570	G	A	PASS	intergenic_region	MODIFIER	LOC123383883-LOC101098451	LOC123383883-LOC101098451	intergenic_region	LOC123383883-LOC101098451		-1	n.100593570G>A
chrA2	102908343	T	C	PASS	intergenic_region	MODIFIER	LOC123383887-LOC123383888	LOC123383887-LOC123383888	intergenic_region	LOC123383887-LOC123383888		-1	n.102908343T>C
chrA2	108451707	C	T	PASS	intron_variant	MODIFIER	AGMO	AGMO	transcript	XM_006929227.5	protein_coding	4	c.559+22189G>A
chrA2	108451707	C	T	PASS	intron_variant	MODIFIER	AGMO	AGMO	transcript	XM_045052437.1	protein_coding	4	c.406+22189G>A
chrA2	108451707	C	T	PASS	intron_variant	MODIFIER	AGMO	AGMO	transcript	XM_011280414.4	protein_coding	4	c.406+22189G>A
chrA2	108451707	C	T	PASS	intron_variant	MODIFIER	AGMO	AGMO	transcript	XM_023250414.2	protein_coding	5	c.406+22189G>A
chrA2	108451707	C	T	PASS	intron_variant	MODIFIER	AGMO	AGMO	transcript	XM_019825539.3	protein_coding	3	c.352+22189G>A
chrA2	108451707	C	T	PASS	intron_variant	MODIFIER	AGMO	AGMO	transcript	XM_045052436.1	protein_coding	4	c.559+22189G>A
chrA2	108451707	C	T	PASS	intron_variant	MODIFIER	AGMO	AGMO	transcript	XR_006594249.1	pseudogene	4	n.1116+22189G>A
chrA2	108451754	T	C	PASS	intron_variant	MODIFIER	AGMO	AGMO	transcript	XM_006929227.5	protein_coding	4	c.559+22142A>G
chrA2	108451754	T	C	PASS	intron_variant	MODIFIER	AGMO	AGMO	transcript	XM_045052437.1	protein_coding	4	c.406+22142A>G
chrA2	108451754	T	C	PASS	intron_variant	MODIFIER	AGMO	AGMO	transcript	XM_011280414.4	protein_coding	4	c.406+22142A>G
chrA2	108451754	T	C	PASS	intron_variant	MODIFIER	AGMO	AGMO	transcript	XM_023250414.2	protein_coding	5	c.406+22142A>G
chrA2	108451754	T	C	PASS	intron_variant	MODIFIER	AGMO	AGMO	transcript	XM_019825539.3	protein_coding	3	c.352+22142A>G
chrA2	108451754	T	C	PASS	intron_variant	MODIFIER	AGMO	AGMO	transcript	XM_045052436.1	protein_coding	4	c.559+22142A>G
chrA2	108451754	T	C	PASS	intron_variant	MODIFIER	AGMO	AGMO	transcript	XR_006594249.1	pseudogene	4	n.1116+22142A>G
chrA2	111445830	G	T	PASS	intron_variant	MODIFIER	HDAC9	HDAC9	transcript	XM_019825556.2	protein_coding	14	c.1984+4869G>T
chrA2	111445830	G	T	PASS	intron_variant	MODIFIER	HDAC9	HDAC9	transcript	XM_045053248.1	protein_coding	12	c.1729+4869G>T
chrA2	111445830	G	T	PASS	intron_variant	MODIFIER	HDAC9	HDAC9	transcript	XM_045053242.1	protein_coding	13	c.1861+4869G>T
chrA2	111445830	G	T	PASS	intron_variant	MODIFIER	HDAC9	HDAC9	transcript	XM_045053244.1	protein_coding	13	c.1846+4869G>T
chrA2	111445830	G	T	PASS	intron_variant	MODIFIER	HDAC9	HDAC9	transcript	XM_045053233.1	protein_coding	14	c.1978+4869G>T
chrA2	111445830	G	T	PASS	intron_variant	MODIFIER	HDAC9	HDAC9	transcript	XM_045053234.1	protein_coding	14	c.1975+4869G>T
chrA2	111445830	G	T	PASS	intron_variant	MODIFIER	HDAC9	HDAC9	transcript	XM_045053243.1	protein_coding	13	c.1852+4869G>T
chrA2	111445830	G	T	PASS	intron_variant	MODIFIER	HDAC9	HDAC9	transcript	XM_045053246.1	protein_coding	13	c.1828+4869G>T
chrA2	111445830	G	T	PASS	intron_variant	MODIFIER	HDAC9	HDAC9	transcript	XM_019825557.3	protein_coding	14	c.1984+4869G>T
chrA2	111445830	G	T	PASS	intron_variant	MODIFIER	HDAC9	HDAC9	transcript	XM_045053236.1	protein_coding	14	c.1963+4869G>T
chrA2	111445830	G	T	PASS	intron_variant	MODIFIER	HDAC9	HDAC9	transcript	XM_045053237.1	protein_coding	14	c.1960+4869G>T
chrA2	111445830	G	T	PASS	intron_variant	MODIFIER	HDAC9	HDAC9	transcript	XM_045053238.1	protein_coding	14	c.1984+4869G>T
chrA2	111445830	G	T	PASS	intron_variant	MODIFIER	HDAC9	HDAC9	transcript	XR_006594863.1	pseudogene	14	n.2364+4869G>T
chrA2	111445830	G	T	PASS	intron_variant	MODIFIER	HDAC9	HDAC9	transcript	XM_045053245.1	protein_coding	13	c.1837+4869G>T
chrA2	111445830	G	T	PASS	intron_variant	MODIFIER	HDAC9	HDAC9	transcript	XM_045053235.1	protein_coding	14	c.1969+4869G>T
chrA2	111445830	G	T	PASS	intron_variant	MODIFIER	HDAC9	HDAC9	transcript	XM_045053231.1	protein_coding	14	c.1984+4869G>T
chrA2	111445830	G	T	PASS	intron_variant	MODIFIER	HDAC9	HDAC9	transcript	XM_019825558.3	protein_coding	14	c.1984+4869G>T
chrA2	111445830	G	T	PASS	intron_variant	MODIFIER	HDAC9	HDAC9	transcript	XM_045053241.1	protein_coding	14	c.1918+4869G>T
chrA2	111445830	G	T	PASS	intron_variant	MODIFIER	HDAC9	HDAC9	transcript	XM_045053232.1	protein_coding	13	c.1978+4869G>T
chrA2	111445830	G	T	PASS	intron_variant	MODIFIER	HDAC9	HDAC9	transcript	XM_045053239.1	protein_coding	13	c.1921+4869G>T
chrA2	111445830	G	T	PASS	intron_variant	MODIFIER	HDAC9	HDAC9	transcript	XM_045053240.1	protein_coding	14	c.1918+4869G>T
chrA2	111445830	G	T	PASS	intron_variant	MODIFIER	HDAC9	HDAC9	transcript	XM_019825567.2	protein_coding	14	c.1921+4869G>T
chrA2	111445830	G	T	PASS	intron_variant	MODIFIER	HDAC9	HDAC9	transcript	XM_019825568.2	protein_coding	13	c.1921+4869G>T
chrA2	111445830	G	T	PASS	intron_variant	MODIFIER	HDAC9	HDAC9	transcript	XM_045053247.1	protein_coding	12	c.1828+4869G>T
chrA2	113995566	GTA	G	PASS	intron_variant	MODIFIER	DNAH11	DNAH11	transcript	XM_045052469.1	protein_coding	6	c.1218+3294_1218+3295delTA
chrA2	113995566	GTA	G	PASS	intron_variant	MODIFIER	DNAH11	DNAH11	transcript	XM_045052478.1	protein_coding	6	c.1218+3294_1218+3295delTA
chrA2	113995566	GTA	G	PASS	intron_variant	MODIFIER	DNAH11	DNAH11	transcript	XM_045052477.1	protein_coding	6	c.1218+3294_1218+3295delTA
chrA2	113995566	GTA	G	PASS	intron_variant	MODIFIER	DNAH11	DNAH11	transcript	XM_045052472.1	protein_coding	6	c.1218+3294_1218+3295delTA
chrA2	113995566	GTA	G	PASS	intron_variant	MODIFIER	DNAH11	DNAH11	transcript	XM_045052471.1	protein_coding	6	c.1218+3294_1218+3295delTA
chrA2	113995566	GTA	G	PASS	intron_variant	MODIFIER	DNAH11	DNAH11	transcript	XM_045052473.1	protein_coding	6	c.1218+3294_1218+3295delTA
chrA2	113995566	GTA	G	PASS	intron_variant	MODIFIER	DNAH11	DNAH11	transcript	XM_045052474.1	protein_coding	6	c.1218+3294_1218+3295delTA
chrA2	113995566	GTA	G	PASS	intron_variant	MODIFIER	DNAH11	DNAH11	transcript	XM_045052476.1	protein_coding	5	c.642+3294_642+3295delTA
chrA2	113995566	GTA	G	PASS	intron_variant	MODIFIER	DNAH11	DNAH11	transcript	XM_045052475.1	protein_coding	5	c.687+3294_687+3295delTA
chrA2	121528411	GA	G	PASS	downstream_gene_variant	MODIFIER	PLEKHA8	PLEKHA8	transcript	XM_019825645.3	protein_coding	-1	c.*2415delA
chrA2	121528411	GA	G	PASS	downstream_gene_variant	MODIFIER	PLEKHA8	PLEKHA8	transcript	XM_019825643.3	protein_coding	-1	c.*2225delA
chrA2	121528411	GA	G	PASS	intron_variant	MODIFIER	PLEKHA8	PLEKHA8	transcript	XM_003982903.6	protein_coding	12	c.1300+3548delA
chrA2	121528411	GA	G	PASS	intron_variant	MODIFIER	PLEKHA8	PLEKHA8	transcript	XR_006594330.1	pseudogene	12	n.1345+3548delA
chrA2	121528411	GA	G	PASS	intron_variant	MODIFIER	PLEKHA8	PLEKHA8	transcript	XR_002153778.3	pseudogene	12	n.1345+3548delA
chrA2	121528411	GA	G	PASS	intron_variant	MODIFIER	PLEKHA8	PLEKHA8	transcript	XM_019825644.3	protein_coding	12	c.1300+3548delA
chrA2	121528411	GA	G	PASS	intron_variant	MODIFIER	PLEKHA8	PLEKHA8	transcript	XM_045052553.1	protein_coding	12	c.1300+3548delA
chrA2	121528411	GA	G	PASS	intron_variant	MODIFIER	PLEKHA8	PLEKHA8	transcript	XR_006594329.1	pseudogene	12	n.1345+3548delA
chrA2	121528415	GAAGGAAA	G	PASS	downstream_gene_variant	MODIFIER	PLEKHA8	PLEKHA8	transcript	XM_019825645.3	protein_coding	-1	c.*2419_*2425delAAGGAAA
chrA2	121528415	GAAGGAAA	G	PASS	downstream_gene_variant	MODIFIER	PLEKHA8	PLEKHA8	transcript	XM_019825643.3	protein_coding	-1	c.*2229_*2235delAAGGAAA
chrA2	121528415	GAAGGAAA	G	PASS	intron_variant	MODIFIER	PLEKHA8	PLEKHA8	transcript	XM_003982903.6	protein_coding	12	c.1300+3552_1300+3558delAAGGAAA
chrA2	121528415	GAAGGAAA	G	PASS	intron_variant	MODIFIER	PLEKHA8	PLEKHA8	transcript	XR_006594330.1	pseudogene	12	n.1345+3552_1345+3558delAAGGAAA
chrA2	121528415	GAAGGAAA	G	PASS	intron_variant	MODIFIER	PLEKHA8	PLEKHA8	transcript	XR_002153778.3	pseudogene	12	n.1345+3552_1345+3558delAAGGAAA
chrA2	121528415	GAAGGAAA	G	PASS	intron_variant	MODIFIER	PLEKHA8	PLEKHA8	transcript	XM_019825644.3	protein_coding	12	c.1300+3552_1300+3558delAAGGAAA
chrA2	121528415	GAAGGAAA	G	PASS	intron_variant	MODIFIER	PLEKHA8	PLEKHA8	transcript	XM_045052553.1	protein_coding	12	c.1300+3552_1300+3558delAAGGAAA
chrA2	121528415	GAAGGAAA	G	PASS	intron_variant	MODIFIER	PLEKHA8	PLEKHA8	transcript	XR_006594329.1	pseudogene	12	n.1345+3552_1345+3558delAAGGAAA
chrA2	122226872	G	A	PASS	intron_variant	MODIFIER	MINDY4	MINDY4	transcript	XM_011280450.4	protein_coding	5	c.1097+1704G>A
chrA2	122226872	G	A	PASS	intron_variant	MODIFIER	MINDY4	MINDY4	transcript	XR_006594356.1	pseudogene	5	n.1207+1704G>A
chrA2	122226872	G	A	PASS	intron_variant	MODIFIER	MINDY4	MINDY4	transcript	XM_045052558.1	protein_coding	5	c.1046+1704G>A
chrA2	132721760	T	TAC	PASS	intron_variant	MODIFIER	FOXP2	FOXP2	transcript	XM_023240626.2	protein_coding	2	c.-101-28094_-101-28093insAC
chrA2	132721760	T	TAC	PASS	intron_variant	MODIFIER	FOXP2	FOXP2	transcript	XM_045041043.1	protein_coding	2	c.-138-14507_-138-14506insAC
chrA2	132721760	T	TAC	PASS	intron_variant	MODIFIER	FOXP2	FOXP2	transcript	XM_045041055.1	protein_coding	2	c.-101-28094_-101-28093insAC
chrA2	132721760	T	TAC	PASS	intron_variant	MODIFIER	FOXP2	FOXP2	transcript	XM_045041059.1	protein_coding	2	c.-101-28094_-101-28093insAC
chrA2	132721760	T	TAC	PASS	intron_variant	MODIFIER	FOXP2	FOXP2	transcript	XM_045041061.1	protein_coding	2	c.-101-28094_-101-28093insAC
chrA2	132721760	T	TAC	PASS	intron_variant	MODIFIER	FOXP2	FOXP2	transcript	XM_045041063.1	protein_coding	2	c.-101-28094_-101-28093insAC
chrA2	132721760	T	TAC	PASS	intron_variant	MODIFIER	FOXP2	FOXP2	transcript	XM_045041067.1	protein_coding	2	c.-101-28094_-101-28093insAC
chrA2	132721760	T	TAC	PASS	intron_variant	MODIFIER	FOXP2	FOXP2	transcript	XM_045041045.1	protein_coding	1	c.-101-28094_-101-28093insAC
chrA2	132721760	T	TAC	PASS	intron_variant	MODIFIER	FOXP2	FOXP2	transcript	XM_045041042.1	protein_coding	2	c.-101-28094_-101-28093insAC
chrA2	132721760	T	TAC	PASS	intron_variant	MODIFIER	FOXP2	FOXP2	transcript	XM_045041044.1	protein_coding	2	c.-101-28094_-101-28093insAC
chrA2	136308804	C	T	PASS	intron_variant	MODIFIER	LOC102899776	LOC102899776	transcript	XR_006594466.1	pseudogene	3	n.1514-5841G>A
chrA2	136310819	G	A	PASS	intron_variant	MODIFIER	LOC102899776	LOC102899776	transcript	XR_006594466.1	pseudogene	3	n.1514-7856C>T
chrA2	136311456	T	C	PASS	intron_variant	MODIFIER	LOC102899776	LOC102899776	transcript	XR_006594466.1	pseudogene	3	n.1514-8493A>G
chrA2	136313921	C	T	PASS	intron_variant	MODIFIER	LOC102899776	LOC102899776	transcript	XR_006594466.1	pseudogene	3	n.1514-10958G>A
chrA2	136315801	A	G	PASS	intron_variant	MODIFIER	LOC102899776	LOC102899776	transcript	XR_006594466.1	pseudogene	3	n.1514-12838T>C
chrA2	137981894	C	T	PASS	intron_variant	MODIFIER	KCND2	KCND2	transcript	XM_011280521.3	protein_coding	1	c.1115+27324C>T
chrA2	142062646	T	C	PASS	intergenic_region	MODIFIER	LOC101097630-LOC111559538	LOC101097630-LOC111559538	intergenic_region	LOC101097630-LOC111559538		-1	n.142062646T>C
chrA2	142857530	G	A	PASS	intergenic_region	MODIFIER	LOC105260317-LOC111559581	LOC105260317-LOC111559581	intergenic_region	LOC105260317-LOC111559581		-1	n.142857530G>A
chrA2	145540846	AAGGAAAGGAAGGAAGGAAGGAAGGAAGGAGGGAAGGAGGGAGGGAGGGAGGGAGGG	A	PASS	intron_variant	MODIFIER	AHCYL2	AHCYL2	transcript	XM_023250553.2	protein_coding	1	c.364-41167_364-41112delAGGAAAGGAAGGAAGGAAGGAAGGAAGGAGGGAAGGAGGGAGGGAGGGAGGGAGGG
chrA2	145540846	AAGGAAAGGAAGGAAGGAAGGAAGGAAGGAGGGAAGGAGGGAGGGAGGGAGGGAGGG	A	PASS	intron_variant	MODIFIER	AHCYL2	AHCYL2	transcript	XM_023250554.2	protein_coding	1	c.364-41170_364-41115delAGGAAAGGAAGGAAGGAAGGAAGGAAGGAGGGAAGGAGGGAGGGAGGGAGGGAGGG
chrA2	149820488	C	A	PASS	intron_variant	MODIFIER	LRGUK	LRGUK	transcript	XM_023250581.2	protein_coding	3	c.487+1237C>A
chrA2	149820488	C	A	PASS	intron_variant	MODIFIER	LRGUK	LRGUK	transcript	XM_045052776.1	protein_coding	3	c.487+1237C>A
chrA2	149820488	C	A	PASS	intron_variant	MODIFIER	LRGUK	LRGUK	transcript	XM_045052775.1	protein_coding	3	c.487+1237C>A
chrA2	149820488	C	A	PASS	intron_variant	MODIFIER	LRGUK	LRGUK	transcript	XM_023250582.2	protein_coding	3	c.487+1237C>A
chrA2	149820488	C	A	PASS	intron_variant	MODIFIER	LRGUK	LRGUK	transcript	XM_023250584.2	protein_coding	3	c.487+1237C>A
chrA2	151746978	C	G	PASS	intron_variant	MODIFIER	LOC111557297	LOC111557297	transcript	XR_006594618.1	pseudogene	5	n.731-17404C>G
chrA2	151746978	C	G	PASS	intron_variant	MODIFIER	LOC111557297	LOC111557297	transcript	XR_006594619.1	pseudogene	5	n.573-17404C>G
chrA2	151746978	C	G	PASS	intron_variant	MODIFIER	LOC111557297	LOC111557297	transcript	XR_002737265.2	pseudogene	5	n.727-17404C>G
chrA2	151746978	C	G	PASS	intron_variant	MODIFIER	LOC111557297	LOC111557297	transcript	XR_006594617.1	pseudogene	5	n.698-17404C>G
chrA2	151753744	G	T	PASS	intron_variant	MODIFIER	LOC111557297	LOC111557297	transcript	XR_006594618.1	pseudogene	5	n.731-10638G>T
chrA2	151753744	G	T	PASS	intron_variant	MODIFIER	LOC111557297	LOC111557297	transcript	XR_006594619.1	pseudogene	5	n.573-10638G>T
chrA2	151753744	G	T	PASS	intron_variant	MODIFIER	LOC111557297	LOC111557297	transcript	XR_002737265.2	pseudogene	5	n.727-10638G>T
chrA2	151753744	G	T	PASS	intron_variant	MODIFIER	LOC111557297	LOC111557297	transcript	XR_006594617.1	pseudogene	5	n.698-10638G>T
chrA2	151912582	T	C	PASS	intergenic_region	MODIFIER	LOC123383998-CHRM2	LOC123383998-CHRM2	intergenic_region	LOC123383998-CHRM2		-1	n.151912582T>C
chrA2	152112466	A	AGAAAGAAAGAAAGAAAGAAAGAAAGG	PASS	intron_variant	MODIFIER	CHRM2	CHRM2	transcript	XM_045052801.1	protein_coding	3	c.-48-62849_-48-62848insGAAAGAAAGAAAGAAAGAAAGAAAGG
chrA2	152112466	A	AGAAAGAAAGAAAGAAAGAAAGAAAGG	PASS	intron_variant	MODIFIER	CHRM2	CHRM2	transcript	XR_006594621.1	pseudogene	2	n.598-21447_598-21446insGAAAGAAAGAAAGAAAGAAAGAAAGG
chrA2	152112466	A	AGAAAGAAAGAAAGAAAGAAAGAAAGG	PASS	intron_variant	MODIFIER	CHRM2	CHRM2	transcript	XM_045052802.1	protein_coding	2	c.-114-31050_-114-31049insGAAAGAAAGAAAGAAAGAAAGAAAGG
chrA2	152112466	A	AGAAAGAAAGAAAGAAAGAAAGAAAGG	PASS	intron_variant	MODIFIER	CHRM2	CHRM2	transcript	XM_045052803.1	protein_coding	1	c.-49+8241_-49+8242insGAAAGAAAGAAAGAAAGAAAGAAAGG
chrA2	154848855	G	A	PASS	intron_variant	MODIFIER	SLC37A3	SLC37A3	transcript	XR_002740623.2	pseudogene	14	n.1632+49192C>T
chrA2	154987305	A	G	PASS	intron_variant	MODIFIER	MKRN1	MKRN1	transcript	XM_003983147.5	protein_coding	2	c.312-796T>C
chrA2	154987305	A	G	PASS	intron_variant	MODIFIER	MKRN1	MKRN1	transcript	XM_011280570.4	protein_coding	2	c.123-796T>C
chrA2	154988095	CTT	C	PASS	intron_variant	MODIFIER	MKRN1	MKRN1	transcript	XM_003983147.5	protein_coding	2	c.312-1588_312-1587delAA
chrA2	154988095	CTT	C	PASS	intron_variant	MODIFIER	MKRN1	MKRN1	transcript	XM_011280570.4	protein_coding	2	c.123-1588_123-1587delAA
chrA2	155242660	G	A	PASS	intron_variant	MODIFIER	BRAF	BRAF	transcript	XM_019825906.3	protein_coding	8	c.1131+638C>T
chrA2	155242660	G	A	PASS	intron_variant	MODIFIER	BRAF	BRAF	transcript	XM_006929424.5	protein_coding	8	c.1131+638C>T
chrA2	155242660	G	A	PASS	intron_variant	MODIFIER	BRAF	BRAF	transcript	XM_019825907.3	protein_coding	8	c.1131+638C>T
chrA2	155242660	G	A	PASS	intron_variant	MODIFIER	BRAF	BRAF	transcript	XM_019825910.3	protein_coding	8	c.1131+638C>T
chrA2	155242660	G	A	PASS	intron_variant	MODIFIER	BRAF	BRAF	transcript	XM_045052853.1	protein_coding	8	c.1131+638C>T
chrA2	159081892	AGGCAGGC	A	PASS	intergenic_region	MODIFIER	TPK1-LOC101086549	TPK1-LOC101086549	intergenic_region	TPK1-LOC101086549		-1	n.159081893_159081899delGGCAGGC
chrA2	159629319	GTATATATATATATGTATATATGTATATATGTATATATGTATATATATATATACGTATATATGTATGTATATATATGTATATATAGTATATATATATAGTATATACGTATATATGTATA	G	PASS	intron_variant	MODIFIER	CNTNAP2	CNTNAP2	transcript	XM_023250688.2	protein_coding	1	c.97+164459_97+164576del
chrA2	159629319	GTATATATATATATGTATATATGTATATATGTATATATGTATATATATATATACGTATATATGTATGTATATATATGTATATATAGTATATATATATAGTATATACGTATATATGTATA	G	PASS	intron_variant	MODIFIER	CNTNAP2	CNTNAP2	transcript	XM_045053282.1	protein_coding	1	c.97+164459_97+164576del
chrA2	159629319	GTATATATATATATGTATATATGTATATATGTATATATGTATATATATATATACGTATATATGTATGTATATATATGTATATATAGTATATATATATAGTATATACGTATATATGTATA	G	PASS	intron_variant	MODIFIER	CNTNAP2	CNTNAP2	transcript	XM_045053281.1	protein_coding	1	c.97+164459_97+164576del
chrA2	165082338	T	G	PASS	intergenic_region	MODIFIER	LOC109497703-LOC109497309	LOC109497703-LOC109497309	intergenic_region	LOC109497703-LOC109497309		-1	n.165082338T>G
NW_025408497.1	13231	C	T	PASS	upstream_gene_variant	MODIFIER	LOC105260248	LOC105260248	transcript	XM_045051403.1	protein_coding	-1	c.-400C>T
NW_025408497.1	13231	C	T	PASS	upstream_gene_variant	MODIFIER	LOC105260248	LOC105260248	transcript	XM_045051404.1	protein_coding	-1	c.-400C>T
NW_025408497.1	13231	C	T	PASS	intron_variant	MODIFIER	LOC105260248	LOC105260248	transcript	XM_045051397.1	protein_coding	1	c.67-176C>T
NW_025408497.1	13231	C	T	PASS	intron_variant	MODIFIER	LOC123383549	LOC123383549	transcript	XR_006593379.1	pseudogene	2	n.1292-9442G>A
NW_025408497.1	13231	C	T	PASS	intron_variant	MODIFIER	LOC105260248	LOC105260248	transcript	XM_045051399.1	protein_coding	1	c.19-176C>T
NW_025408497.1	13231	C	T	PASS	intron_variant	MODIFIER	LOC105260248	LOC105260248	transcript	XM_045051398.1	protein_coding	1	c.67-176C>T
NW_025408497.1	13231	C	T	PASS	intron_variant	MODIFIER	LOC105260248	LOC105260248	transcript	XM_045051400.1	protein_coding	1	c.67-176C>T
NW_025408497.1	13231	C	T	PASS	intron_variant	MODIFIER	LOC105260248	LOC105260248	transcript	XM_045051401.1	protein_coding	1	c.66+2482C>T
NW_025408497.1	13231	C	T	PASS	intron_variant	MODIFIER	LOC105260248	LOC105260248	transcript	XM_045051402.1	protein_coding	1	c.66+2482C>T
NW_025408497.1	390777	T	C	PASS	downstream_gene_variant	MODIFIER	LOC123383548	LOC123383548	transcript	XM_045051426.1	protein_coding	-1	c.*2069T>C
NW_025408497.1	390777	T	C	PASS	intergenic_region	MODIFIER	LOC123383548-CHR_END	LOC123383548-CHR_END	intergenic_region	LOC123383548-CHR_END		-1	n.390777T>C
NW_025408497.1	390779	T	C	PASS	downstream_gene_variant	MODIFIER	LOC123383548	LOC123383548	transcript	XM_045051426.1	protein_coding	-1	c.*2071T>C
NW_025408497.1	390779	T	C	PASS	intergenic_region	MODIFIER	LOC123383548-CHR_END	LOC123383548-CHR_END	intergenic_region	LOC123383548-CHR_END		-1	n.390779T>C
NW_025408498.1	286058	G	A	PASS	intron_variant	MODIFIER	LOC111559474	LOC111559474	transcript	XM_045051435.1	protein_coding	12	c.1628+14049G>A
NW_025408498.1	286058	G	A	PASS	intron_variant	MODIFIER	LOC111559474	LOC111559474	transcript	XM_045051443.1	protein_coding	13	c.1514+14049G>A
NW_025408498.1	286058	G	A	PASS	intron_variant	MODIFIER	LOC111559474	LOC111559474	transcript	XM_045051447.1	protein_coding	12	c.1406+14049G>A
NW_025408498.1	286058	G	A	PASS	intron_variant	MODIFIER	LOC111559474	LOC111559474	transcript	XM_045051438.1	protein_coding	11	c.1568+14685G>A
NW_025408498.1	286058	G	A	PASS	intron_variant	MODIFIER	LOC111559474	LOC111559474	transcript	XM_045051439.1	protein_coding	11	c.1568+14685G>A
NW_025408498.1	286058	G	A	PASS	intron_variant	MODIFIER	LOC111559474	LOC111559474	transcript	XM_045051442.1	protein_coding	11	c.1520+14049G>A
NW_025408498.1	286058	G	A	PASS	intron_variant	MODIFIER	LOC123383556	LOC123383556	transcript	XM_045051450.1	protein_coding	1	c.-220-78533C>T
NW_025408498.1	286058	G	A	PASS	intron_variant	MODIFIER	LOC111559474	LOC111559474	transcript	XM_045051444.1	protein_coding	15	c.1508+14049G>A
NW_025408498.1	286058	G	A	PASS	intron_variant	MODIFIER	LOC111559474	LOC111559474	transcript	XM_045051446.1	protein_coding	14	c.1508+14049G>A
NW_025408498.1	286058	G	A	PASS	intron_variant	MODIFIER	LOC111559474	LOC111559474	transcript	XM_045051445.1	protein_coding	13	c.1508+14049G>A
NW_025408498.1	286058	G	A	PASS	intron_variant	MODIFIER	LOC111559474	LOC111559474	transcript	XM_045051436.1	protein_coding	12	c.1622+14049G>A
NW_025408498.1	286058	G	A	PASS	intron_variant	MODIFIER	LOC111559474	LOC111559474	transcript	XM_045051440.1	protein_coding	11	c.1562+14049G>A
NW_025408500.1	70988	T	A	PASS	5_prime_UTR_variant	MODIFIER	LOC123383569	LOC123383569	transcript	XM_045051471.1	protein_coding	2	c.-123A>T
NW_025408500.1	70988	T	A	PASS	upstream_gene_variant	MODIFIER	LOC123383569	LOC123383569	transcript	XM_045051470.1	protein_coding	-1	c.-366A>T
NW_025408500.1	70988	T	A	PASS	upstream_gene_variant	MODIFIER	LOC123383569	LOC123383569	transcript	XM_045051472.1	protein_coding	-1	c.-533A>T
NW_025408500.1	70988	T	A	PASS	intron_variant	MODIFIER	LOC123383571	LOC123383571	transcript	XR_006593391.1	pseudogene	4	n.1172+34359T>A
NW_025408500.1	70988	T	A	PASS	intron_variant	MODIFIER	LOC123383571	LOC123383571	transcript	XR_006593392.1	pseudogene	4	n.1172+34359T>A
NW_025408500.1	70988	T	A	PASS	intron_variant	MODIFIER	LOC123383569	LOC123383569	transcript	XM_045051473.1	protein_coding	3	c.66-3783A>T
NW_025408500.1	70989	C	A	PASS	5_prime_UTR_variant	MODIFIER	LOC123383569	LOC123383569	transcript	XM_045051471.1	protein_coding	2	c.-124G>T
NW_025408500.1	70989	C	A	PASS	upstream_gene_variant	MODIFIER	LOC123383569	LOC123383569	transcript	XM_045051470.1	protein_coding	-1	c.-367G>T
NW_025408500.1	70989	C	A	PASS	upstream_gene_variant	MODIFIER	LOC123383569	LOC123383569	transcript	XM_045051472.1	protein_coding	-1	c.-534G>T
NW_025408500.1	70989	C	A	PASS	intron_variant	MODIFIER	LOC123383571	LOC123383571	transcript	XR_006593391.1	pseudogene	4	n.1172+34360C>A
NW_025408500.1	70989	C	A	PASS	intron_variant	MODIFIER	LOC123383571	LOC123383571	transcript	XR_006593392.1	pseudogene	4	n.1172+34360C>A
NW_025408500.1	70989	C	A	PASS	intron_variant	MODIFIER	LOC123383569	LOC123383569	transcript	XM_045051473.1	protein_coding	3	c.66-3784G>T
NW_025408500.1	72889	T	G	PASS	upstream_gene_variant	MODIFIER	LOC123383569	LOC123383569	transcript	XM_045051470.1	protein_coding	-1	c.-2267A>C
NW_025408500.1	72889	T	G	PASS	upstream_gene_variant	MODIFIER	LOC123383569	LOC123383569	transcript	XM_045051472.1	protein_coding	-1	c.-2434A>C
NW_025408500.1	72889	T	G	PASS	upstream_gene_variant	MODIFIER	LOC123383569	LOC123383569	transcript	XM_045051471.1	protein_coding	-1	c.-1223A>C
NW_025408500.1	72889	T	G	PASS	intron_variant	MODIFIER	LOC123383571	LOC123383571	transcript	XR_006593391.1	pseudogene	4	n.1172+36260T>G
NW_025408500.1	72889	T	G	PASS	intron_variant	MODIFIER	LOC123383571	LOC123383571	transcript	XR_006593392.1	pseudogene	4	n.1172+36260T>G
NW_025408500.1	72889	T	G	PASS	intron_variant	MODIFIER	LOC123383569	LOC123383569	transcript	XM_045051473.1	protein_coding	3	c.66-5684A>C
NW_025408500.1	72893	T	G	PASS	upstream_gene_variant	MODIFIER	LOC123383569	LOC123383569	transcript	XM_045051470.1	protein_coding	-1	c.-2271A>C
NW_025408500.1	72893	T	G	PASS	upstream_gene_variant	MODIFIER	LOC123383569	LOC123383569	transcript	XM_045051472.1	protein_coding	-1	c.-2438A>C
NW_025408500.1	72893	T	G	PASS	upstream_gene_variant	MODIFIER	LOC123383569	LOC123383569	transcript	XM_045051471.1	protein_coding	-1	c.-1227A>C
NW_025408500.1	72893	T	G	PASS	intron_variant	MODIFIER	LOC123383571	LOC123383571	transcript	XR_006593391.1	pseudogene	4	n.1172+36264T>G
NW_025408500.1	72893	T	G	PASS	intron_variant	MODIFIER	LOC123383571	LOC123383571	transcript	XR_006593392.1	pseudogene	4	n.1172+36264T>G
NW_025408500.1	72893	T	G	PASS	intron_variant	MODIFIER	LOC123383569	LOC123383569	transcript	XM_045051473.1	protein_coding	3	c.66-5688A>C
NW_025408500.1	72910	T	G	PASS	upstream_gene_variant	MODIFIER	LOC123383569	LOC123383569	transcript	XM_045051470.1	protein_coding	-1	c.-2288A>C
NW_025408500.1	72910	T	G	PASS	upstream_gene_variant	MODIFIER	LOC123383569	LOC123383569	transcript	XM_045051472.1	protein_coding	-1	c.-2455A>C
NW_025408500.1	72910	T	G	PASS	upstream_gene_variant	MODIFIER	LOC123383569	LOC123383569	transcript	XM_045051471.1	protein_coding	-1	c.-1244A>C
NW_025408500.1	72910	T	G	PASS	intron_variant	MODIFIER	LOC123383571	LOC123383571	transcript	XR_006593391.1	pseudogene	4	n.1172+36281T>G
NW_025408500.1	72910	T	G	PASS	intron_variant	MODIFIER	LOC123383571	LOC123383571	transcript	XR_006593392.1	pseudogene	4	n.1172+36281T>G
NW_025408500.1	72910	T	G	PASS	intron_variant	MODIFIER	LOC123383569	LOC123383569	transcript	XM_045051473.1	protein_coding	3	c.66-5705A>C
NW_025408501.1	2610	T	A	PASS	intergenic_region	MODIFIER	CHR_START-LOC123383574	CHR_START-LOC123383574	intergenic_region	CHR_START-LOC123383574		-1	n.2610T>A
NW_025408501.1	146881	T	C	PASS	downstream_gene_variant	MODIFIER	LOC123383575	LOC123383575	transcript	XR_006593419.1	pseudogene	-1	n.*3092T>C
NW_025408501.1	146881	T	C	PASS	downstream_gene_variant	MODIFIER	LOC123383575	LOC123383575	transcript	XR_006593418.1	pseudogene	-1	n.*3092T>C
NW_025408501.1	146881	T	C	PASS	intergenic_region	MODIFIER	LOC123383575-CHR_END	LOC123383575-CHR_END	intergenic_region	LOC123383575-CHR_END		-1	n.146881T>C
NW_025408503.1	39797	G	C	PASS	intron_variant	MODIFIER	LOC123383578	LOC123383578	transcript	XR_006593422.1	pseudogene	1	n.135-9995C>G
NW_025408503.1	39797	G	C	PASS	intron_variant	MODIFIER	LOC123383579	LOC123383579	transcript	XR_006593425.1	pseudogene	3	n.1106-7354G>C
NW_025408503.1	39797	G	C	PASS	intron_variant	MODIFIER	LOC123383579	LOC123383579	transcript	XR_006593423.1	pseudogene	1	n.639-13226G>C
NW_025408503.1	39797	G	C	PASS	intron_variant	MODIFIER	LOC123383579	LOC123383579	transcript	XR_006593424.1	pseudogene	2	n.695-7354G>C
NW_025408503.1	39797	G	C	PASS	intron_variant	MODIFIER	LOC123383579	LOC123383579	transcript	XR_006593426.1	pseudogene	2	n.695-13226G>C
NW_025408503.1	39797	G	C	PASS	intron_variant	MODIFIER	LOC123383579	LOC123383579	transcript	XR_006593427.1	pseudogene	2	n.692-7354G>C
NW_025408503.1	69926	C	G	PASS	intron_variant	MODIFIER	LOC123383578	LOC123383578	transcript	XR_006593422.1	pseudogene	1	n.134+8803G>C
NW_025408503.1	69926	C	G	PASS	intron_variant	MODIFIER	LOC123383579	LOC123383579	transcript	XR_006593425.1	pseudogene	6	n.1476+5438C>G
NW_025408503.1	69926	C	G	PASS	intron_variant	MODIFIER	LOC123383579	LOC123383579	transcript	XR_006593423.1	pseudogene	3	n.833+5438C>G
NW_025408503.1	69926	C	G	PASS	intron_variant	MODIFIER	LOC123383579	LOC123383579	transcript	XR_006593424.1	pseudogene	5	n.1065+5438C>G
NW_025408503.1	69926	C	G	PASS	intron_variant	MODIFIER	LOC123383579	LOC123383579	transcript	XR_006593426.1	pseudogene	4	n.889+5438C>G
NW_025408503.1	69926	C	G	PASS	intron_variant	MODIFIER	LOC123383579	LOC123383579	transcript	XR_006593427.1	pseudogene	5	n.1062+5438C>G
chrA3	5088088	T	TTGG	PASS	upstream_gene_variant	MODIFIER	ANKRD60	ANKRD60	transcript	XM_023250926.2	protein_coding	-1	c.-1178_-1177insTGG
chrA3	5088088	T	TTGG	PASS	downstream_gene_variant	MODIFIER	LOC101092674	LOC101092674	transcript	XM_023251071.2	protein_coding	-1	c.*1490_*1491insTGG
chrA3	5088088	T	TTGG	PASS	downstream_gene_variant	MODIFIER	LOC101092674	LOC101092674	transcript	XR_006595013.1	pseudogene	-1	n.*2486_*2487insTGG
chrA3	5088088	T	TTGG	PASS	downstream_gene_variant	MODIFIER	LOC101092674	LOC101092674	transcript	XM_023251073.2	protein_coding	-1	c.*1490_*1491insTGG
chrA3	5088088	T	TTGG	PASS	downstream_gene_variant	MODIFIER	LOC101092674	LOC101092674	transcript	XM_045053447.1	protein_coding	-1	c.*1490_*1491insTGG
chrA3	5088088	T	TTGG	PASS	downstream_gene_variant	MODIFIER	LOC101092674	LOC101092674	transcript	XM_045053448.1	protein_coding	-1	c.*1490_*1491insTGG
chrA3	5088088	T	TTGG	PASS	downstream_gene_variant	MODIFIER	LOC101092674	LOC101092674	transcript	XM_045053449.1	protein_coding	-1	c.*1490_*1491insTGG
chrA3	5088088	T	TTGG	PASS	downstream_gene_variant	MODIFIER	LOC101092674	LOC101092674	transcript	XM_023251072.2	protein_coding	-1	c.*1490_*1491insTGG
chrA3	5088088	T	TTGG	PASS	downstream_gene_variant	MODIFIER	LOC101092674	LOC101092674	transcript	XM_006929630.5	protein_coding	-1	c.*1490_*1491insTGG
chrA3	5088088	T	TTGG	PASS	downstream_gene_variant	MODIFIER	LOC101092674	LOC101092674	transcript	XM_019826309.3	protein_coding	-1	c.*1490_*1491insTGG
chrA3	5088088	T	TTGG	PASS	downstream_gene_variant	MODIFIER	LOC101092674	LOC101092674	transcript	XM_019826311.3	protein_coding	-1	c.*1490_*1491insTGG
chrA3	5088088	T	TTGG	PASS	downstream_gene_variant	MODIFIER	LOC101092674	LOC101092674	transcript	XM_019826312.3	protein_coding	-1	c.*1490_*1491insTGG
chrA3	5088088	T	TTGG	PASS	intergenic_region	MODIFIER	LOC101092674-ANKRD60	LOC101092674-ANKRD60	intergenic_region	LOC101092674-ANKRD60		-1	n.5088088_5088089insTGG
chrA3	5923657	C	A	PASS	downstream_gene_variant	MODIFIER	BMP7	BMP7	transcript	XM_011280760.4	protein_coding	-1	c.*5832C>A
chrA3	5923657	C	A	PASS	downstream_gene_variant	MODIFIER	BMP7	BMP7	transcript	XM_045053460.1	protein_coding	-1	c.*5832C>A
chrA3	5923657	C	A	PASS	intron_variant	MODIFIER	BMP7	BMP7	transcript	XM_045053459.1	protein_coding	6	c.1146+9952C>A
chrA3	5924142	T	G	PASS	downstream_gene_variant	MODIFIER	BMP7	BMP7	transcript	XM_011280760.4	protein_coding	-1	c.*6317T>G
chrA3	5924142	T	G	PASS	downstream_gene_variant	MODIFIER	BMP7	BMP7	transcript	XM_045053460.1	protein_coding	-1	c.*6317T>G
chrA3	5924142	T	G	PASS	intron_variant	MODIFIER	BMP7	BMP7	transcript	XM_045053459.1	protein_coding	6	c.1146+10437T>G
chrA3	6176003	AAAT	A	PASS	intergenic_region	MODIFIER	LOC123384200-TFAP2C	LOC123384200-TFAP2C	intergenic_region	LOC123384200-TFAP2C		-1	n.6176004_6176006delAAT
chrA3	10121365	T	C	PASS	intergenic_region	MODIFIER	ZFP64-LOC109498507	ZFP64-LOC109498507	intergenic_region	ZFP64-LOC109498507		-1	n.10121365T>C
chrA3	10121386	A	G	PASS	intergenic_region	MODIFIER	ZFP64-LOC109498507	ZFP64-LOC109498507	intergenic_region	ZFP64-LOC109498507		-1	n.10121386A>G
chrA3	10127065	T	C	PASS	intergenic_region	MODIFIER	ZFP64-LOC109498507	ZFP64-LOC109498507	intergenic_region	ZFP64-LOC109498507		-1	n.10127065T>C
chrA3	13027955	T	G	PASS	upstream_gene_variant	MODIFIER	LOC123384288	LOC123384288	transcript	XR_006595119.1	pseudogene	-1	n.-1987A>C
chrA3	13027955	T	G	PASS	upstream_gene_variant	MODIFIER	LOC109497958	LOC109497958	transcript	XR_006595120.1	pseudogene	-1	n.-1879T>G
chrA3	13027955	T	G	PASS	upstream_gene_variant	MODIFIER	LOC109497958	LOC109497958	transcript	XR_006595121.1	pseudogene	-1	n.-1879T>G
chrA3	13027955	T	G	PASS	upstream_gene_variant	MODIFIER	LOC109497958	LOC109497958	transcript	XR_006595122.1	pseudogene	-1	n.-1879T>G
chrA3	13027955	T	G	PASS	intergenic_region	MODIFIER	LOC123384288-LOC109497958	LOC123384288-LOC109497958	intergenic_region	LOC123384288-LOC109497958		-1	n.13027955T>G
chrA3	13388245	C	T	PASS	downstream_gene_variant	MODIFIER	LOC109497964	LOC109497964	transcript	XR_002740862.2	pseudogene	-1	n.*2653G>A
chrA3	13388245	C	T	PASS	intergenic_region	MODIFIER	LOC123384291-LOC109497964	LOC123384291-LOC109497964	intergenic_region	LOC123384291-LOC109497964		-1	n.13388245C>T
chrA3	13388302	G	A	PASS	downstream_gene_variant	MODIFIER	LOC109497964	LOC109497964	transcript	XR_002740862.2	pseudogene	-1	n.*2596C>T
chrA3	13388302	G	A	PASS	intergenic_region	MODIFIER	LOC123384291-LOC109497964	LOC123384291-LOC109497964	intergenic_region	LOC123384291-LOC109497964		-1	n.13388302G>A
chrA3	13388338	A	G	PASS	downstream_gene_variant	MODIFIER	LOC109497964	LOC109497964	transcript	XR_002740862.2	pseudogene	-1	n.*2560T>C
chrA3	13388338	A	G	PASS	intergenic_region	MODIFIER	LOC123384291-LOC109497964	LOC123384291-LOC109497964	intergenic_region	LOC123384291-LOC109497964		-1	n.13388338A>G
chrA3	13388350	A	C	PASS	downstream_gene_variant	MODIFIER	LOC109497964	LOC109497964	transcript	XR_002740862.2	pseudogene	-1	n.*2548T>G
chrA3	13388350	A	C	PASS	intergenic_region	MODIFIER	LOC123384291-LOC109497964	LOC123384291-LOC109497964	intergenic_region	LOC123384291-LOC109497964		-1	n.13388350A>C
chrA3	13388373	T	C	PASS	downstream_gene_variant	MODIFIER	LOC109497964	LOC109497964	transcript	XR_002740862.2	pseudogene	-1	n.*2525A>G
chrA3	13388373	T	C	PASS	intergenic_region	MODIFIER	LOC123384291-LOC109497964	LOC123384291-LOC109497964	intergenic_region	LOC123384291-LOC109497964		-1	n.13388373T>C
chrA3	13388435	G	C	PASS	downstream_gene_variant	MODIFIER	LOC109497964	LOC109497964	transcript	XR_002740862.2	pseudogene	-1	n.*2463C>G
chrA3	13388435	G	C	PASS	intergenic_region	MODIFIER	LOC123384291-LOC109497964	LOC123384291-LOC109497964	intergenic_region	LOC123384291-LOC109497964		-1	n.13388435G>C
chrA3	13388468	T	C	PASS	downstream_gene_variant	MODIFIER	LOC109497964	LOC109497964	transcript	XR_002740862.2	pseudogene	-1	n.*2430A>G
chrA3	13388468	T	C	PASS	intergenic_region	MODIFIER	LOC123384291-LOC109497964	LOC123384291-LOC109497964	intergenic_region	LOC123384291-LOC109497964		-1	n.13388468T>C
chrA3	13388481	A	G	PASS	downstream_gene_variant	MODIFIER	LOC109497964	LOC109497964	transcript	XR_002740862.2	pseudogene	-1	n.*2417T>C
chrA3	13388481	A	G	PASS	intergenic_region	MODIFIER	LOC123384291-LOC109497964	LOC123384291-LOC109497964	intergenic_region	LOC123384291-LOC109497964		-1	n.13388481A>G
chrA3	13388978	GA	G	PASS	downstream_gene_variant	MODIFIER	LOC109497964	LOC109497964	transcript	XR_002740862.2	pseudogene	-1	n.*1919delT
chrA3	13388978	GA	G	PASS	intergenic_region	MODIFIER	LOC123384291-LOC109497964	LOC123384291-LOC109497964	intergenic_region	LOC123384291-LOC109497964		-1	n.13388979delA
chrA3	17462916	C	CAGAG	PASS	downstream_gene_variant	MODIFIER	TRNAQ-UUG_12	TRNAQ-UUG_12	transcript	unassigned_transcript_91	protein_coding	-1	c.*87_*88insCTCT
chrA3	17462916	C	CAGAG	PASS	intron_variant	MODIFIER	PTPRT	PTPRT	transcript	XM_023251232.2	protein_coding	2	c.215-41096_215-41095insAGAG
chrA3	17462916	C	CAGAG	PASS	intron_variant	MODIFIER	PTPRT	PTPRT	transcript	XM_023251233.2	protein_coding	2	c.215-41096_215-41095insAGAG
chrA3	17462916	C	CAGAG	PASS	intron_variant	MODIFIER	PTPRT	PTPRT	transcript	XM_023251234.2	protein_coding	2	c.215-41096_215-41095insAGAG
chrA3	17462916	C	CAGAG	PASS	intron_variant	MODIFIER	PTPRT	PTPRT	transcript	XM_023251235.2	protein_coding	2	c.215-41096_215-41095insAGAG
chrA3	17462916	C	CAGAG	PASS	intron_variant	MODIFIER	PTPRT	PTPRT	transcript	XM_023251236.2	protein_coding	2	c.215-41096_215-41095insAGAG
chrA3	17462916	C	CAGAG	PASS	intron_variant	MODIFIER	PTPRT	PTPRT	transcript	XM_023251237.2	protein_coding	2	c.215-41096_215-41095insAGAG
chrA3	17462916	C	CAGAG	PASS	intron_variant	MODIFIER	PTPRT	PTPRT	transcript	XM_023251238.2	protein_coding	2	c.215-41096_215-41095insAGAG
chrA3	17462916	C	CAGAG	PASS	intron_variant	MODIFIER	PTPRT	PTPRT	transcript	XM_023251239.2	protein_coding	2	c.215-41096_215-41095insAGAG
chrA3	17462916	C	CAGAG	PASS	intron_variant	MODIFIER	PTPRT	PTPRT	transcript	XM_023251240.2	protein_coding	2	c.215-41096_215-41095insAGAG
chrA3	17462916	C	CAGAG	PASS	intron_variant	MODIFIER	PTPRT	PTPRT	transcript	XM_023251241.2	protein_coding	2	c.215-41096_215-41095insAGAG
chrA3	17462916	C	CAGAG	PASS	intron_variant	MODIFIER	PTPRT	PTPRT	transcript	XM_023251242.2	protein_coding	2	c.215-41096_215-41095insAGAG
chrA3	17462916	C	CAGAG	PASS	intron_variant	MODIFIER	PTPRT	PTPRT	transcript	XM_023251243.2	protein_coding	2	c.215-41096_215-41095insAGAG
chrA3	17462916	C	CAGAG	PASS	intron_variant	MODIFIER	PTPRT	PTPRT	transcript	XM_045053603.1	protein_coding	2	c.215-41096_215-41095insAGAG
chrA3	17462916	C	CAGAG	PASS	intron_variant	MODIFIER	PTPRT	PTPRT	transcript	XM_045053604.1	protein_coding	2	c.215-41096_215-41095insAGAG
chrA3	21737850	T	TA	PASS	intron_variant	MODIFIER	VSTM2L	VSTM2L	transcript	XM_019826526.3	protein_coding	2	c.221-1882_221-1881insT
chrA3	21737850	T	TA	PASS	intron_variant	MODIFIER	VSTM2L	VSTM2L	transcript	XM_003983480.6	protein_coding	1	c.122-1882_122-1881insT
chrA3	21737850	T	TA	PASS	intron_variant	MODIFIER	VSTM2L	VSTM2L	transcript	XM_019826527.3	protein_coding	2	c.221-1882_221-1881insT
chrA3	31784681	A	G	PASS	intergenic_region	MODIFIER	PROKR2-GPCPD1	PROKR2-GPCPD1	intergenic_region	PROKR2-GPCPD1		-1	n.31784681A>G
chrA3	32288144	G	A	PASS	intergenic_region	MODIFIER	FERMT1-LOC123384357	FERMT1-LOC123384357	intergenic_region	FERMT1-LOC123384357		-1	n.32288144G>A
chrA3	39418677	T	TAAGATTCTACATAGGTAGAGGGGGAAAAGAAGATGGAGAAAAGTGTCAAGTGTTG	PASS	intron_variant	MODIFIER	SEL1L2	SEL1L2	transcript	XM_045055077.1	protein_coding	1	c.58+5608_58+5609insCAACACTTGACACTTTTCTCCATCTTCTTTTCCCCCTCTACCTATGTAGAATCTT
chrA3	39418677	T	TAAGATTCTACATAGGTAGAGGGGGAAAAGAAGATGGAGAAAAGTGTCAAGTGTTG	PASS	intron_variant	MODIFIER	SEL1L2	SEL1L2	transcript	XM_006929968.4	protein_coding	1	c.-223+5608_-223+5609insCAACACTTGACACTTTTCTCCATCTTCTTTTCCCCCTCTACCTATGTAGAATCTT
chrA3	39418677	T	TAAGATTCTACATAGGTAGAGGGGGAAAAGAAGATGGAGAAAAGTGTCAAGTGTTG	PASS	intron_variant	MODIFIER	SEL1L2	SEL1L2	transcript	XM_019826851.3	protein_coding	1	c.58+5608_58+5609insCAACACTTGACACTTTTCTCCATCTTCTTTTCCCCCTCTACCTATGTAGAATCTT
chrA3	39418677	T	TAAGATTCTACATAGGTAGAGGGGGAAAAGAAGATGGAGAAAAGTGTCAAGTGTTG	PASS	intron_variant	MODIFIER	SEL1L2	SEL1L2	transcript	XM_045055078.1	protein_coding	1	c.58+5608_58+5609insCAACACTTGACACTTTTCTCCATCTTCTTTTCCCCCTCTACCTATGTAGAATCTT
chrA3	39418677	T	TAAGATTCTACATAGGTAGAGGGGGAAAAGAAGATGGAGAAAAGTGTCAAGTGTTG	PASS	intron_variant	MODIFIER	SEL1L2	SEL1L2	transcript	XM_045055080.1	protein_coding	1	c.58+5608_58+5609insCAACACTTGACACTTTTCTCCATCTTCTTTTCCCCCTCTACCTATGTAGAATCTT
chrA3	39418677	T	TAAGATTCTACATAGGTAGAGGGGGAAAAGAAGATGGAGAAAAGTGTCAAGTGTTG	PASS	intron_variant	MODIFIER	SEL1L2	SEL1L2	transcript	XR_006596138.1	pseudogene	1	n.1935+5608_1935+5609insCAACACTTGACACTTTTCTCCATCTTCTTTTCCCCCTCTACCTATGTAGAATCTT
chrA3	39418677	T	TAAGATTCTACATAGGTAGAGGGGGAAAAGAAGATGGAGAAAAGTGTCAAGTGTTG	PASS	intron_variant	MODIFIER	SEL1L2	SEL1L2	transcript	XR_006596139.1	pseudogene	1	n.1935+5608_1935+5609insCAACACTTGACACTTTTCTCCATCTTCTTTTCCCCCTCTACCTATGTAGAATCTT
chrA3	39418677	T	TAAGATTCTACATAGGTAGAGGGGGAAAAGAAGATGGAGAAAAGTGTCAAGTGTTG	PASS	intron_variant	MODIFIER	SEL1L2	SEL1L2	transcript	XM_023251478.2	protein_coding	1	c.-279+12133_-279+12134insCAACACTTGACACTTTTCTCCATCTTCTTTTCCCCCTCTACCTATGTAGAATCTT
chrA3	39418677	T	TAAGATTCTACATAGGTAGAGGGGGAAAAGAAGATGGAGAAAAGTGTCAAGTGTTG	PASS	intron_variant	MODIFIER	SEL1L2	SEL1L2	transcript	XM_045055083.1	protein_coding	2	c.-279+11704_-279+11705insCAACACTTGACACTTTTCTCCATCTTCTTTTCCCCCTCTACCTATGTAGAATCTT
chrA3	39418677	T	TAAGATTCTACATAGGTAGAGGGGGAAAAGAAGATGGAGAAAAGTGTCAAGTGTTG	PASS	intron_variant	MODIFIER	SEL1L2	SEL1L2	transcript	XM_045055084.1	protein_coding	1	c.-223+12133_-223+12134insCAACACTTGACACTTTTCTCCATCTTCTTTTCCCCCTCTACCTATGTAGAATCTT
chrA3	39418677	T	TAAGATTCTACATAGGTAGAGGGGGAAAAGAAGATGGAGAAAAGTGTCAAGTGTTG	PASS	intron_variant	MODIFIER	SEL1L2	SEL1L2	transcript	XM_023251477.2	protein_coding	1	c.-279+12040_-279+12041insCAACACTTGACACTTTTCTCCATCTTCTTTTCCCCCTCTACCTATGTAGAATCTT
chrA3	39418677	T	TAAGATTCTACATAGGTAGAGGGGGAAAAGAAGATGGAGAAAAGTGTCAAGTGTTG	PASS	intron_variant	MODIFIER	SEL1L2	SEL1L2	transcript	XM_045055081.1	protein_coding	1	c.-223+12040_-223+12041insCAACACTTGACACTTTTCTCCATCTTCTTTTCCCCCTCTACCTATGTAGAATCTT
chrA3	39418677	T	TAAGATTCTACATAGGTAGAGGGGGAAAAGAAGATGGAGAAAAGTGTCAAGTGTTG	PASS	intron_variant	MODIFIER	SEL1L2	SEL1L2	transcript	XM_045055082.1	protein_coding	2	c.-279+11704_-279+11705insCAACACTTGACACTTTTCTCCATCTTCTTTTCCCCCTCTACCTATGTAGAATCTT
chrA3	39418677	T	TAAGATTCTACATAGGTAGAGGGGGAAAAGAAGATGGAGAAAAGTGTCAAGTGTTG	PASS	intron_variant	MODIFIER	SEL1L2	SEL1L2	transcript	XM_045055079.1	protein_coding	1	c.58+5608_58+5609insCAACACTTGACACTTTTCTCCATCTTCTTTTCCCCCTCTACCTATGTAGAATCTT
chrA3	42966301	A	G	PASS	intron_variant	MODIFIER	BANF2	BANF2	transcript	XM_006929973.4	protein_coding	1	c.-4+7209A>G
chrA3	42966301	A	G	PASS	intron_variant	MODIFIER	BANF2	BANF2	transcript	XM_045053909.1	protein_coding	2	c.-4+12998A>G
chrA3	42966301	A	G	PASS	intron_variant	MODIFIER	BANF2	BANF2	transcript	XM_023251494.2	protein_coding	1	c.-4+7209A>G
chrA3	42966301	A	G	PASS	intron_variant	MODIFIER	BANF2	BANF2	transcript	XM_045053907.1	protein_coding	1	c.-4+7209A>G
chrA3	42966301	A	G	PASS	intron_variant	MODIFIER	BANF2	BANF2	transcript	XM_045053908.1	protein_coding	2	c.-4+6071A>G
chrA3	43302682	CT	C	PASS	intergenic_region	MODIFIER	OVOL2-PET117	OVOL2-PET117	intergenic_region	OVOL2-PET117		-1	n.43302683delT
chrA3	43302684	CTCT	C	PASS	intergenic_region	MODIFIER	OVOL2-PET117	OVOL2-PET117	intergenic_region	OVOL2-PET117		-1	n.43302685_43302687delTCT
chrA3	48977648	T	TAAA	PASS	intergenic_region	MODIFIER	LOC111559943-LOC109498101	LOC111559943-LOC109498101	intergenic_region	LOC111559943-LOC109498101		-1	n.48977648_48977649insAAA
chrA3	50842764	T	G	PASS	intergenic_region	MODIFIER	LOC123384211-SOWAHC	LOC123384211-SOWAHC	intergenic_region	LOC123384211-SOWAHC		-1	n.50842764T>G
chrA3	55717640	T	TACCACC	PASS	intergenic_region	MODIFIER	LOC109498119-LOC123384412	LOC109498119-LOC123384412	intergenic_region	LOC109498119-LOC123384412		-1	n.55717640_55717641insACCACC
chrA3	56762483	A	ATGGGGCGCCTGGGTGGCGCAGTCGG	PASS	intergenic_region	MODIFIER	LOC123384413-LOC109498592	LOC123384413-LOC109498592	intergenic_region	LOC123384413-LOC109498592		-1	n.56762483_56762484insTGGGGCGCCTGGGTGGCGCAGTCGG
chrA3	56762486	A	AAGCG	PASS	intergenic_region	MODIFIER	LOC123384413-LOC109498592	LOC123384413-LOC109498592	intergenic_region	LOC123384413-LOC109498592		-1	n.56762486_56762487insAGCG
chrA3	56762487	T	TCCGACTTCAGCCAGGTCAC	PASS	intergenic_region	MODIFIER	LOC123384413-LOC109498592	LOC123384413-LOC109498592	intergenic_region	LOC123384413-LOC109498592		-1	n.56762487_56762488insCCGACTTCAGCCAGGTCAC
chrA3	67217446	CCA	C	PASS	intron_variant	MODIFIER	FBXO11	FBXO11	transcript	XM_023251664.2	protein_coding	11	c.1387-3959_1387-3958delTG
chrA3	67217446	CCA	C	PASS	intron_variant	MODIFIER	FBXO11	FBXO11	transcript	XM_045054183.1	protein_coding	11	c.1384-3959_1384-3958delTG
chrA3	73080141	G	A	PASS	intergenic_region	MODIFIER	LOC123384215-SPTBN1	LOC123384215-SPTBN1	intergenic_region	LOC123384215-SPTBN1		-1	n.73080141G>A
chrA3	74781568	C	A	PASS	intron_variant	MODIFIER	CCDC85A	CCDC85A	transcript	XM_019827240.3	protein_coding	2	c.1216+12338C>A
chrA3	74781568	C	A	PASS	intron_variant	MODIFIER	LOC123384467	LOC123384467	transcript	XR_006595583.1	pseudogene	1	n.2361+7312C>A
chrA3	74781568	C	A	PASS	intron_variant	MODIFIER	CCDC85A	CCDC85A	transcript	XM_003984016.5	protein_coding	2	c.1216+12338C>A
chrA3	74781568	C	A	PASS	intron_variant	MODIFIER	CCDC85A	CCDC85A	transcript	XM_006930110.5	protein_coding	2	c.1216+12338C>A
chrA3	74781568	C	A	PASS	intron_variant	MODIFIER	CCDC85A	CCDC85A	transcript	XM_006930111.5	protein_coding	2	c.1216+12338C>A
chrA3	74781568	C	A	PASS	intron_variant	MODIFIER	CCDC85A	CCDC85A	transcript	XM_019827241.3	protein_coding	2	c.1216+12338C>A
chrA3	74781568	C	A	PASS	intron_variant	MODIFIER	CCDC85A	CCDC85A	transcript	XM_023251680.2	protein_coding	2	c.1216+12338C>A
chrA3	74781568	C	A	PASS	intron_variant	MODIFIER	CCDC85A	CCDC85A	transcript	XM_045054238.1	protein_coding	2	c.1216+12338C>A
chrA3	74824504	C	CTG	PASS	intron_variant	MODIFIER	CCDC85A	CCDC85A	transcript	XM_019827240.3	protein_coding	2	c.1216+55274_1216+55275insTG
chrA3	74824504	C	CTG	PASS	intron_variant	MODIFIER	LOC123384467	LOC123384467	transcript	XR_006595583.1	pseudogene	1	n.2362-23285_2362-23284insTG
chrA3	74824504	C	CTG	PASS	intron_variant	MODIFIER	CCDC85A	CCDC85A	transcript	XM_003984016.5	protein_coding	2	c.1216+55274_1216+55275insTG
chrA3	74824504	C	CTG	PASS	intron_variant	MODIFIER	CCDC85A	CCDC85A	transcript	XM_006930110.5	protein_coding	2	c.1216+55274_1216+55275insTG
chrA3	74824504	C	CTG	PASS	intron_variant	MODIFIER	CCDC85A	CCDC85A	transcript	XM_006930111.5	protein_coding	2	c.1216+55274_1216+55275insTG
chrA3	74824504	C	CTG	PASS	intron_variant	MODIFIER	CCDC85A	CCDC85A	transcript	XM_019827241.3	protein_coding	2	c.1216+55274_1216+55275insTG
chrA3	74824504	C	CTG	PASS	intron_variant	MODIFIER	CCDC85A	CCDC85A	transcript	XM_023251680.2	protein_coding	2	c.1216+55274_1216+55275insTG
chrA3	74824504	C	CTG	PASS	intron_variant	MODIFIER	CCDC85A	CCDC85A	transcript	XM_045054238.1	protein_coding	2	c.1216+55274_1216+55275insTG
chrA3	74912812	AT	A	PASS	intron_variant	MODIFIER	CCDC85A	CCDC85A	transcript	XM_019827240.3	protein_coding	2	c.1217-11929delT
chrA3	74912812	AT	A	PASS	intron_variant	MODIFIER	CCDC85A	CCDC85A	transcript	XM_003984016.5	protein_coding	2	c.1217-11929delT
chrA3	74912812	AT	A	PASS	intron_variant	MODIFIER	CCDC85A	CCDC85A	transcript	XM_006930110.5	protein_coding	2	c.1217-11929delT
chrA3	74912812	AT	A	PASS	intron_variant	MODIFIER	CCDC85A	CCDC85A	transcript	XM_006930111.5	protein_coding	2	c.1217-11929delT
chrA3	74912812	AT	A	PASS	intron_variant	MODIFIER	CCDC85A	CCDC85A	transcript	XM_019827241.3	protein_coding	2	c.1217-11929delT
chrA3	74912812	AT	A	PASS	intron_variant	MODIFIER	CCDC85A	CCDC85A	transcript	XM_023251680.2	protein_coding	2	c.1217-49001delT
chrA3	74912812	AT	A	PASS	intron_variant	MODIFIER	CCDC85A	CCDC85A	transcript	XM_045054238.1	protein_coding	2	c.1217-11929delT
chrA3	75518843	ATTGT	A	PASS	intron_variant	MODIFIER	LOC123384469	LOC123384469	transcript	XR_006595585.1	pseudogene	2	n.182+46986_182+46989delTTGT
chrA3	75518843	ATTGT	A	PASS	intron_variant	MODIFIER	LOC123384469	LOC123384469	transcript	XR_006595586.1	pseudogene	2	n.97+46986_97+46989delTTGT
chrA3	75679830	C	T	PASS	intron_variant	MODIFIER	LOC123384468	LOC123384468	transcript	XR_006595584.1	pseudogene	2	n.134+55070G>A
chrA3	75812941	C	CA	PASS	intergenic_region	MODIFIER	LOC123384468-LOC109498180	LOC123384468-LOC109498180	intergenic_region	LOC123384468-LOC109498180		-1	n.75812941_75812942insA
chrA3	78785730	C	G	PASS	intergenic_region	MODIFIER	LOC109496743-PAPOLG	LOC109496743-PAPOLG	intergenic_region	LOC109496743-PAPOLG		-1	n.78785730C>G
chrA3	80084953	A	T	PASS	intergenic_region	MODIFIER	COMMD1-B3GNT2	COMMD1-B3GNT2	intergenic_region	COMMD1-B3GNT2		-1	n.80084953A>T
chrA3	83028843	TC	T	PASS	intron_variant	MODIFIER	LOC123384489	LOC123384489	transcript	XR_006595640.1	pseudogene	1	n.1476+1055delC
chrA3	83028845	TC	T	PASS	intron_variant	MODIFIER	LOC123384489	LOC123384489	transcript	XR_006595640.1	pseudogene	1	n.1476+1057delC
chrA3	85769246	T	C	PASS	intergenic_region	MODIFIER	APLF-PROKR1	APLF-PROKR1	intergenic_region	APLF-PROKR1		-1	n.85769246T>C
chrA3	86461725	GA	G	PASS	intron_variant	MODIFIER	NFU1	NFU1	transcript	XM_045054320.1	protein_coding	2	c.163+2435delT
chrA3	86461725	GA	G	PASS	intron_variant	MODIFIER	NFU1	NFU1	transcript	XM_045054323.1	protein_coding	2	c.91+2435delT
chrA3	86461725	GA	G	PASS	intron_variant	MODIFIER	NFU1	NFU1	transcript	XM_003984083.6	protein_coding	2	c.163+2435delT
chrA3	86461725	GA	G	PASS	intron_variant	MODIFIER	NFU1	NFU1	transcript	XM_045054321.1	protein_coding	2	c.163+2435delT
chrA3	86461725	GA	G	PASS	intron_variant	MODIFIER	NFU1	NFU1	transcript	XM_045054322.1	protein_coding	2	c.91+2435delT
chrA3	86461725	GA	G	PASS	intron_variant	MODIFIER	NFU1	NFU1	transcript	XM_045054324.1	protein_coding	2	c.91+2435delT
chrA3	86895363	C	T	PASS	intron_variant	MODIFIER	MXD1	MXD1	transcript	XM_003984090.6	protein_coding	3	c.203+4616C>T
chrA3	86895363	C	T	PASS	intron_variant	MODIFIER	MXD1	MXD1	transcript	XM_045054336.1	protein_coding	3	c.203+4616C>T
chrA3	86895363	C	T	PASS	intron_variant	MODIFIER	MXD1	MXD1	transcript	XM_006930161.5	protein_coding	3	c.203+4616C>T
chrA3	86895363	C	T	PASS	intron_variant	MODIFIER	MXD1	MXD1	transcript	XM_045054337.1	protein_coding	3	c.107+4616C>T
chrA3	86911264	AAAG	A	PASS	downstream_gene_variant	MODIFIER	MXD1	MXD1	transcript	XM_003984090.6	protein_coding	-1	c.*3272_*3274delAAG
chrA3	86911264	AAAG	A	PASS	downstream_gene_variant	MODIFIER	MXD1	MXD1	transcript	XM_045054336.1	protein_coding	-1	c.*3388_*3390delAAG
chrA3	86911264	AAAG	A	PASS	downstream_gene_variant	MODIFIER	MXD1	MXD1	transcript	XM_006930161.5	protein_coding	-1	c.*3272_*3274delAAG
chrA3	86911264	AAAG	A	PASS	downstream_gene_variant	MODIFIER	MXD1	MXD1	transcript	XM_045054337.1	protein_coding	-1	c.*3272_*3274delAAG
chrA3	86911264	AAAG	A	PASS	intergenic_region	MODIFIER	MXD1-ASPRV1	MXD1-ASPRV1	intergenic_region	MXD1-ASPRV1		-1	n.86911265_86911267delAAG
chrA3	91969260	G	A	PASS	intergenic_region	MODIFIER	LOC101080962-LOC123384508	LOC101080962-LOC123384508	intergenic_region	LOC101080962-LOC123384508		-1	n.91969260G>A
chrA3	92782465	G	A	PASS	intron_variant	MODIFIER	LRRTM4	LRRTM4	transcript	XM_006930227.5	protein_coding	9	c.1552-176435C>T
chrA3	96689696	G	C	PASS	intergenic_region	MODIFIER	LOC123384219-LOC123384220	LOC123384219-LOC123384220	intergenic_region	LOC123384219-LOC123384220		-1	n.96689696G>C
chrA3	97346897	AC	A	PASS	intron_variant	MODIFIER	LOC123384515	LOC123384515	transcript	XR_006595696.1	pseudogene	3	n.991+122098delC
chrA3	103986156	A	C	PASS	intron_variant	MODIFIER	ACOXL	ACOXL	transcript	XM_045054588.1	protein_coding	16	c.1224-1077T>G
chrA3	103986605	C	T	PASS	intron_variant	MODIFIER	ACOXL	ACOXL	transcript	XM_045054588.1	protein_coding	16	c.1224-1526G>A
chrA3	103989516	AAAAT	A	PASS	intron_variant	MODIFIER	ACOXL	ACOXL	transcript	XM_045054588.1	protein_coding	16	c.1224-4441_1224-4438delATTT
chrA3	103995695	G	A	PASS	intron_variant	MODIFIER	ACOXL	ACOXL	transcript	XM_045054588.1	protein_coding	15	c.1114-1546C>T
chrA3	103996829	G	A	PASS	intron_variant	MODIFIER	ACOXL	ACOXL	transcript	XM_045054588.1	protein_coding	15	c.1114-2680C>T
chrA3	103997220	A	G	PASS	intron_variant	MODIFIER	ACOXL	ACOXL	transcript	XM_045054588.1	protein_coding	15	c.1114-3071T>C
chrA3	104596472	A	C	PASS	downstream_gene_variant	MODIFIER	ZNF514	ZNF514	transcript	XM_045054605.1	protein_coding	-1	c.*4939T>G
chrA3	104596472	A	C	PASS	downstream_gene_variant	MODIFIER	ZNF514	ZNF514	transcript	XM_006930315.5	protein_coding	-1	c.*4939T>G
chrA3	104596472	A	C	PASS	downstream_gene_variant	MODIFIER	ZNF514	ZNF514	transcript	XM_019827614.3	protein_coding	-1	c.*4939T>G
chrA3	104596472	A	C	PASS	downstream_gene_variant	MODIFIER	ZNF514	ZNF514	transcript	XM_019827615.3	protein_coding	-1	c.*4939T>G
chrA3	104596472	A	C	PASS	downstream_gene_variant	MODIFIER	ZNF514	ZNF514	transcript	XM_045054612.1	protein_coding	-1	c.*4939T>G
chrA3	104596472	A	C	PASS	downstream_gene_variant	MODIFIER	ZNF514	ZNF514	transcript	XM_045054613.1	protein_coding	-1	c.*4939T>G
chrA3	104596472	A	C	PASS	downstream_gene_variant	MODIFIER	ZNF514	ZNF514	transcript	XM_045054606.1	protein_coding	-1	c.*4939T>G
chrA3	104596472	A	C	PASS	downstream_gene_variant	MODIFIER	ZNF514	ZNF514	transcript	XM_045054608.1	protein_coding	-1	c.*4939T>G
chrA3	104596472	A	C	PASS	downstream_gene_variant	MODIFIER	ZNF514	ZNF514	transcript	XM_045054609.1	protein_coding	-1	c.*4939T>G
chrA3	104596472	A	C	PASS	downstream_gene_variant	MODIFIER	ZNF514	ZNF514	transcript	XM_045054611.1	protein_coding	-1	c.*4939T>G
chrA3	104596472	A	C	PASS	downstream_gene_variant	MODIFIER	ZNF514	ZNF514	transcript	XM_045054614.1	protein_coding	-1	c.*4939T>G
chrA3	104596472	A	C	PASS	downstream_gene_variant	MODIFIER	ZNF514	ZNF514	transcript	XM_045054610.1	protein_coding	-1	c.*4939T>G
chrA3	104596472	A	C	PASS	intron_variant	MODIFIER	LOC109498264	LOC109498264	transcript	XR_006595775.1	pseudogene	1	n.162+6690A>C
chrA3	104596472	A	C	PASS	intron_variant	MODIFIER	LOC109498264	LOC109498264	transcript	XR_002154997.3	pseudogene	1	n.103+6762A>C
chrA3	104596472	A	C	PASS	intron_variant	MODIFIER	LOC109498264	LOC109498264	transcript	XR_006595778.1	pseudogene	1	n.167+6690A>C
chrA3	104596472	A	C	PASS	intron_variant	MODIFIER	LOC109498264	LOC109498264	transcript	XR_002741232.2	pseudogene	1	n.165+6690A>C
chrA3	104596472	A	C	PASS	intron_variant	MODIFIER	LOC109498264	LOC109498264	transcript	XR_006595776.1	pseudogene	1	n.163+6690A>C
chrA3	104596472	A	C	PASS	intron_variant	MODIFIER	LOC109498264	LOC109498264	transcript	XR_006595777.1	pseudogene	1	n.154+6690A>C
chrA3	104596472	A	C	PASS	intron_variant	MODIFIER	LOC109498264	LOC109498264	transcript	XR_002154998.3	pseudogene	1	n.153+6690A>C
chrA3	104596472	A	C	PASS	intron_variant	MODIFIER	LOC109498264	LOC109498264	transcript	XR_002741231.2	pseudogene	1	n.153+6690A>C
chrA3	106136071	G	T	PASS	intergenic_region	MODIFIER	LOC109498278-LOC123384544	LOC109498278-LOC123384544	intergenic_region	LOC109498278-LOC123384544		-1	n.106136071G>T
chrA3	108306067	TCTCTCCCTCTCC	T	PASS	intron_variant	MODIFIER	MAP4K3	MAP4K3	transcript	XM_023251934.2	protein_coding	21	c.1587+911_1587+922delCTCTCCCTCTCC
chrA3	108306067	TCTCTCCCTCTCC	T	PASS	intron_variant	MODIFIER	MAP4K3	MAP4K3	transcript	XR_002741245.2	pseudogene	21	n.1902+911_1902+922delCTCTCCCTCTCC
chrA3	108306067	TCTCTCCCTCTCC	T	PASS	intron_variant	MODIFIER	MAP4K3	MAP4K3	transcript	XM_023251935.2	protein_coding	20	c.1524+911_1524+922delCTCTCCCTCTCC
chrA3	108306067	TCTCTCCCTCTCC	T	PASS	intron_variant	MODIFIER	MAP4K3	MAP4K3	transcript	XM_045054659.1	protein_coding	15	c.1056+911_1056+922delCTCTCCCTCTCC
chrA3	109363446	G	GGTTTACGAGCCACTACTTTGTATTACAAAAAGCCTTGACATTTATAGACCCATGACATTTATAGTCATGGACTTAGTGACTGA	PASS	intergenic_region	MODIFIER	CYP1B1-LOC101099464	CYP1B1-LOC101099464	intergenic_region	CYP1B1-LOC101099464		-1	n.109363446_109363447insGTTTACGAGCCACTACTTTGTATTACAAAAAGCCTTGACATTTATAGACCCATGACATTTATAGTCATGGACTTAGTGACTGA
chrA3	111775811	G	A	PASS	intergenic_region	MODIFIER	LOC101081723-LOC123384555	LOC101081723-LOC123384555	intergenic_region	LOC101081723-LOC123384555		-1	n.111775811G>A
chrA3	111775845	G	A	PASS	intergenic_region	MODIFIER	LOC101081723-LOC123384555	LOC101081723-LOC123384555	intergenic_region	LOC101081723-LOC123384555		-1	n.111775845G>A
chrA3	111775886	C	T	PASS	intergenic_region	MODIFIER	LOC101081723-LOC123384555	LOC101081723-LOC123384555	intergenic_region	LOC101081723-LOC123384555		-1	n.111775886C>T
chrA3	111776211	G	A	PASS	intergenic_region	MODIFIER	LOC101081723-LOC123384555	LOC101081723-LOC123384555	intergenic_region	LOC101081723-LOC123384555		-1	n.111776211G>A
chrA3	111779059	G	A	PASS	intergenic_region	MODIFIER	LOC101081723-LOC123384555	LOC101081723-LOC123384555	intergenic_region	LOC101081723-LOC123384555		-1	n.111779059G>A
chrA3	111779993	A	G	PASS	intergenic_region	MODIFIER	LOC101081723-LOC123384555	LOC101081723-LOC123384555	intergenic_region	LOC101081723-LOC123384555		-1	n.111779993A>G
chrA3	112587584	TAAAGAAAAATATTTGAGGGGCGCCTGGGTGGCGCAGTCGGTTAAGCGTCCGACTTCAGCCAGGTCACGATCTCACGGTCCGTGAGTTTGAGCCCCGCGTCGGGCTCTGGGCTGATGGCTCAGAGCCTGGAGCCTGTTTCCGATTCTGTGTCTCCCTCTCTCTCTGCCCCTCCCCTGTTCATGCCCTGTCTCTCTCTGTCCCAAAAATAAATAAACGTTGAAAAAAAAAATTTAAAAAAAAAAAAATAAAG	T	PASS	upstream_gene_variant	MODIFIER	LOC109498306	LOC109498306	transcript	XR_006595830.1	pseudogene	-1	n.-280_-31del
chrA3	112587584	TAAAGAAAAATATTTGAGGGGCGCCTGGGTGGCGCAGTCGGTTAAGCGTCCGACTTCAGCCAGGTCACGATCTCACGGTCCGTGAGTTTGAGCCCCGCGTCGGGCTCTGGGCTGATGGCTCAGAGCCTGGAGCCTGTTTCCGATTCTGTGTCTCCCTCTCTCTCTGCCCCTCCCCTGTTCATGCCCTGTCTCTCTCTGTCCCAAAAATAAATAAACGTTGAAAAAAAAAATTTAAAAAAAAAAAAATAAAG	T	PASS	upstream_gene_variant	MODIFIER	LOC109498306	LOC109498306	transcript	XR_006595831.1	pseudogene	-1	n.-280_-31del
chrA3	112587584	TAAAGAAAAATATTTGAGGGGCGCCTGGGTGGCGCAGTCGGTTAAGCGTCCGACTTCAGCCAGGTCACGATCTCACGGTCCGTGAGTTTGAGCCCCGCGTCGGGCTCTGGGCTGATGGCTCAGAGCCTGGAGCCTGTTTCCGATTCTGTGTCTCCCTCTCTCTCTGCCCCTCCCCTGTTCATGCCCTGTCTCTCTCTGTCCCAAAAATAAATAAACGTTGAAAAAAAAAATTTAAAAAAAAAAAAATAAAG	T	PASS	upstream_gene_variant	MODIFIER	LOC109498306	LOC109498306	transcript	XR_002741258.2	pseudogene	-1	n.-282_-33del
chrA3	112587584	TAAAGAAAAATATTTGAGGGGCGCCTGGGTGGCGCAGTCGGTTAAGCGTCCGACTTCAGCCAGGTCACGATCTCACGGTCCGTGAGTTTGAGCCCCGCGTCGGGCTCTGGGCTGATGGCTCAGAGCCTGGAGCCTGTTTCCGATTCTGTGTCTCCCTCTCTCTCTGCCCCTCCCCTGTTCATGCCCTGTCTCTCTCTGTCCCAAAAATAAATAAACGTTGAAAAAAAAAATTTAAAAAAAAAAAAATAAAG	T	PASS	intergenic_region	MODIFIER	LOC109498306-LOC109498307	LOC109498306-LOC109498307	intergenic_region	LOC109498306-LOC109498307		-1	n.112587585_112587834del
chrA3	117911113	A	ACGCATTCTAGCCCCACACTGGGCTC	PASS	intron_variant	MODIFIER	BABAM2	BABAM2	transcript	XM_045054775.1	protein_coding	10	c.570+1281_570+1282insGAGCCCAGTGTGGGGCTAGAATGCG
chrA3	117911113	A	ACGCATTCTAGCCCCACACTGGGCTC	PASS	intron_variant	MODIFIER	BABAM2	BABAM2	transcript	XM_045054776.1	protein_coding	6	c.570+1281_570+1282insGAGCCCAGTGTGGGGCTAGAATGCG
chrA3	117911113	A	ACGCATTCTAGCCCCACACTGGGCTC	PASS	intron_variant	MODIFIER	BABAM2	BABAM2	transcript	XM_045054782.1	protein_coding	8	c.570+1281_570+1282insGAGCCCAGTGTGGGGCTAGAATGCG
chrA3	117911113	A	ACGCATTCTAGCCCCACACTGGGCTC	PASS	intron_variant	MODIFIER	BABAM2	BABAM2	transcript	XM_045054779.1	protein_coding	8	c.570+1281_570+1282insGAGCCCAGTGTGGGGCTAGAATGCG
chrA3	117911113	A	ACGCATTCTAGCCCCACACTGGGCTC	PASS	intron_variant	MODIFIER	BABAM2	BABAM2	transcript	XM_045054781.1	protein_coding	8	c.570+1281_570+1282insGAGCCCAGTGTGGGGCTAGAATGCG
chrA3	117911113	A	ACGCATTCTAGCCCCACACTGGGCTC	PASS	intron_variant	MODIFIER	BABAM2	BABAM2	transcript	XM_045054778.1	protein_coding	8	c.570+1281_570+1282insGAGCCCAGTGTGGGGCTAGAATGCG
chrA3	117911113	A	ACGCATTCTAGCCCCACACTGGGCTC	PASS	intron_variant	MODIFIER	BABAM2	BABAM2	transcript	XM_045054777.1	protein_coding	9	c.570+1281_570+1282insGAGCCCAGTGTGGGGCTAGAATGCG
chrA3	117911113	A	ACGCATTCTAGCCCCACACTGGGCTC	PASS	intron_variant	MODIFIER	BABAM2	BABAM2	transcript	XM_045054786.1	protein_coding	7	c.570+1281_570+1282insGAGCCCAGTGTGGGGCTAGAATGCG
chrA3	117911113	A	ACGCATTCTAGCCCCACACTGGGCTC	PASS	intron_variant	MODIFIER	BABAM2	BABAM2	transcript	XM_045054784.1	protein_coding	8	c.570+1281_570+1282insGAGCCCAGTGTGGGGCTAGAATGCG
chrA3	117911113	A	ACGCATTCTAGCCCCACACTGGGCTC	PASS	intron_variant	MODIFIER	BABAM2	BABAM2	transcript	XM_045054783.1	protein_coding	8	c.570+1281_570+1282insGAGCCCAGTGTGGGGCTAGAATGCG
chrA3	117911113	A	ACGCATTCTAGCCCCACACTGGGCTC	PASS	intron_variant	MODIFIER	BABAM2	BABAM2	transcript	XM_045054785.1	protein_coding	8	c.570+1281_570+1282insGAGCCCAGTGTGGGGCTAGAATGCG
chrA3	120481364	T	G	PASS	upstream_gene_variant	MODIFIER	EFR3B	EFR3B	transcript	XM_023252037.2	protein_coding	-1	c.-2567A>C
chrA3	120481364	T	G	PASS	upstream_gene_variant	MODIFIER	EFR3B	EFR3B	transcript	XM_023252038.2	protein_coding	-1	c.-2567A>C
chrA3	120481364	T	G	PASS	upstream_gene_variant	MODIFIER	EFR3B	EFR3B	transcript	XM_023252039.2	protein_coding	-1	c.-2567A>C
chrA3	120481364	T	G	PASS	intergenic_region	MODIFIER	EFR3B-DNAJC27	EFR3B-DNAJC27	intergenic_region	EFR3B-DNAJC27		-1	n.120481364T>G
chrA3	122610455	T	C	PASS	intron_variant	MODIFIER	LOC123384590	LOC123384590	transcript	XR_006595912.1	pseudogene	4	n.3167+79820T>C
chrA3	122610455	T	C	PASS	intron_variant	MODIFIER	LOC123384590	LOC123384590	transcript	XR_006595913.1	pseudogene	4	n.2970+79820T>C
chrA3	122610455	T	C	PASS	intron_variant	MODIFIER	LOC123384590	LOC123384590	transcript	XR_006595914.1	pseudogene	2	n.816+79820T>C
chrA3	126483136	A	AAGGAAGGC	PASS	intergenic_region	MODIFIER	LOC111559917-KCNS3	LOC111559917-KCNS3	intergenic_region	LOC111559917-KCNS3		-1	n.126483136_126483137insAGGAAGGC
chrA3	128195845	G	GTATAATTGCATCATCTCTAAAGTCGTTTGTGATCATATTTTTATGTGAATTTGATAT	PASS	upstream_gene_variant	MODIFIER	LOC109498393	LOC109498393	transcript	XR_006595971.1	pseudogene	-1	n.-637_-636insATATCAAATTCACATAAAAATATGATCACAAACGACTTTAGAGATGATGCAATTATA
chrA3	128195845	G	GTATAATTGCATCATCTCTAAAGTCGTTTGTGATCATATTTTTATGTGAATTTGATAT	PASS	intergenic_region	MODIFIER	LOC109498393-LOC102901211	LOC109498393-LOC102901211	intergenic_region	LOC109498393-LOC102901211		-1	n.128195845_128195846insTATAATTGCATCATCTCTAAAGTCGTTTGTGATCATATTTTTATGTGAATTTGATAT
chrA3	129088815	TCC	T	PASS	intergenic_region	MODIFIER	LOC123384611-LOC123384612	LOC123384611-LOC123384612	intergenic_region	LOC123384611-LOC123384612		-1	n.129088816_129088817delCC
chrA3	132815923	AAAAAAAAAAAAAGAAAG	A	PASS	intron_variant	MODIFIER	HPCAL1	HPCAL1	transcript	XM_003984505.5	protein_coding	1	c.-105+33424_-105+33440delCTTTCTTTTTTTTTTTT
chrA3	136842574	T	TA	PASS	intergenic_region	MODIFIER	TRNAR-UCG_13-LOC111560008	TRNAR-UCG_13-LOC111560008	intergenic_region	TRNAR-UCG_13-LOC111560008		-1	n.136842574_136842575insA
chrA3	137969022	G	T	PASS	intergenic_region	MODIFIER	LOC123384648-DCDC2C	LOC123384648-DCDC2C	intergenic_region	LOC123384648-DCDC2C		-1	n.137969022G>T
chrA3	138612557	G	A	PASS	intergenic_region	MODIFIER	LOC123384650-LOC123384651	LOC123384650-LOC123384651	intergenic_region	LOC123384650-LOC123384651		-1	n.138612557G>A
chrA3	139774737	C	T	PASS	intron_variant	MODIFIER	SNTG2	SNTG2	transcript	XM_023252165.2	protein_coding	1	c.73-17335G>A
chrA3	140358946	CT	C	PASS	intergenic_region	MODIFIER	LOC101092758-FAM110C	LOC101092758-FAM110C	intergenic_region	LOC101092758-FAM110C		-1	n.140358947delT
chrB1	1014817	CT	C	PASS	intron_variant	MODIFIER	DLGAP2	DLGAP2	transcript	XM_045055166.1	protein_coding	2	c.73+50173delT
chrB1	1014820	CT	C	PASS	intron_variant	MODIFIER	DLGAP2	DLGAP2	transcript	XM_045055166.1	protein_coding	2	c.73+50176delT
chrB1	2126128	CCCCTCCCCCTCCTTCTT	C	PASS	downstream_gene_variant	MODIFIER	LOC123384725	LOC123384725	transcript	XR_006596200.1	pseudogene	-1	n.*4812_*4828delCCCTCCCCCTCCTTCTT
chrB1	2126128	CCCCTCCCCCTCCTTCTT	C	PASS	downstream_gene_variant	MODIFIER	LOC123384725	LOC123384725	transcript	XR_006596201.1	pseudogene	-1	n.*4812_*4828delCCCTCCCCCTCCTTCTT
chrB1	2126128	CCCCTCCCCCTCCTTCTT	C	PASS	intron_variant	MODIFIER	LOC123384725	LOC123384725	transcript	XR_006596199.1	pseudogene	4	n.533-37400_533-37384delCCCTCCCCCTCCTTCTT
chrB1	2126128	CCCCTCCCCCTCCTTCTT	C	PASS	intron_variant	MODIFIER	LOC123384725	LOC123384725	transcript	XR_006596202.1	pseudogene	3	n.414-37400_414-37384delCCCTCCCCCTCCTTCTT
chrB1	8063594	T	TTC	PASS	intergenic_region	MODIFIER	SPCS3-LOC111560083	SPCS3-LOC111560083	intergenic_region	SPCS3-LOC111560083		-1	n.8063594_8063595insTC
chrB1	8658654	G	A	PASS	intergenic_region	MODIFIER	LOC123384746-NEIL3	LOC123384746-NEIL3	intergenic_region	LOC123384746-NEIL3		-1	n.8658654G>A
chrB1	9257206	C	T	PASS	intron_variant	MODIFIER	LOC123384749	LOC123384749	transcript	XR_006596247.1	pseudogene	2	n.248-12064C>T
chrB1	14153644	GAAGA	G	PASS	intergenic_region	MODIFIER	DCTD-WWC2	DCTD-WWC2	intergenic_region	DCTD-WWC2		-1	n.14153645_14153648delAAGA
chrB1	21353862	A	G	PASS	intron_variant	MODIFIER	ZDHHC2	ZDHHC2	transcript	XM_023252406.2	protein_coding	7	c.595-878T>C
chrB1	21353862	A	G	PASS	intron_variant	MODIFIER	ZDHHC2	ZDHHC2	transcript	XM_003984627.6	protein_coding	7	c.502-878T>C
chrB1	22935151	C	T	PASS	intron_variant	MODIFIER	TUSC3	TUSC3	transcript	XM_019828315.3	protein_coding	6	c.798+6858G>A
chrB1	22935151	C	T	PASS	intron_variant	MODIFIER	TUSC3	TUSC3	transcript	XM_045056848.1	protein_coding	5	c.708+32564G>A
chrB1	22935151	C	T	PASS	intron_variant	MODIFIER	TUSC3	TUSC3	transcript	XM_019828316.3	protein_coding	6	c.798+6858G>A
chrB1	22935151	C	T	PASS	intron_variant	MODIFIER	TUSC3	TUSC3	transcript	XM_045056849.1	protein_coding	6	c.798+6858G>A
chrB1	22935151	C	T	PASS	intron_variant	MODIFIER	TUSC3	TUSC3	transcript	XM_019828317.3	protein_coding	6	c.798+6858G>A
chrB1	22935151	C	T	PASS	intron_variant	MODIFIER	TUSC3	TUSC3	transcript	XR_006597331.1	pseudogene	6	n.954+6858G>A
chrB1	22935151	C	T	PASS	intron_variant	MODIFIER	TUSC3	TUSC3	transcript	XM_045056847.1	protein_coding	6	c.798+6858G>A
chrB1	22935151	C	T	PASS	intron_variant	MODIFIER	TUSC3	TUSC3	transcript	XM_045056850.1	protein_coding	6	c.798+6858G>A
chrB1	32147460	C	T	PASS	intron_variant	MODIFIER	EBF2	EBF2	transcript	XM_023252458.2	protein_coding	6	c.552-22585C>T
chrB1	32147460	C	T	PASS	intron_variant	MODIFIER	EBF2	EBF2	transcript	XM_023252459.2	protein_coding	6	c.552-22585C>T
chrB1	38082155	C	G	PASS	intergenic_region	MODIFIER	LPL-LOC123385202	LPL-LOC123385202	intergenic_region	LPL-LOC123385202		-1	n.38082155C>G
chrB1	45505836	T	A	PASS	downstream_gene_variant	MODIFIER	KCNU1	KCNU1	transcript	XM_019828564.3	protein_coding	-1	c.*882A>T
chrB1	45505836	T	A	PASS	downstream_gene_variant	MODIFIER	KCNU1	KCNU1	transcript	XM_045055585.1	protein_coding	-1	c.*882A>T
chrB1	45505836	T	A	PASS	downstream_gene_variant	MODIFIER	KCNU1	KCNU1	transcript	XM_019828566.3	protein_coding	-1	c.*882A>T
chrB1	45505836	T	A	PASS	downstream_gene_variant	MODIFIER	KCNU1	KCNU1	transcript	XM_045055584.1	protein_coding	-1	c.*882A>T
chrB1	45505836	T	A	PASS	intergenic_region	MODIFIER	LOC101100464-KCNU1	LOC101100464-KCNU1	intergenic_region	LOC101100464-KCNU1		-1	n.45505836T>A
chrB1	48761164	A	T	PASS	intron_variant	MODIFIER	EPHX2	EPHX2	transcript	XM_045055599.1	protein_coding	8	c.908-687A>T
chrB1	48761164	A	T	PASS	intron_variant	MODIFIER	EPHX2	EPHX2	transcript	XM_003984798.4	protein_coding	8	c.908-687A>T
chrB1	49885171	GAAA	G	PASS	intron_variant	MODIFIER	FZD3	FZD3	transcript	XM_003984807.6	protein_coding	6	c.1788-4255_1788-4253delAAA
chrB1	49885171	GAAA	G	PASS	intron_variant	MODIFIER	FZD3	FZD3	transcript	XM_045055614.1	protein_coding	6	c.1788-2897_1788-2895delAAA
chrB1	49885171	GAAA	G	PASS	intron_variant	MODIFIER	FZD3	FZD3	transcript	XM_019828620.3	protein_coding	5	c.1587-4255_1587-4253delAAA
chrB1	49885171	GAAA	G	PASS	intron_variant	MODIFIER	FZD3	FZD3	transcript	XM_019828621.3	protein_coding	5	c.1587-4255_1587-4253delAAA
chrB1	49885171	GAAA	G	PASS	intron_variant	MODIFIER	FZD3	FZD3	transcript	XM_045055615.1	protein_coding	5	c.1587-4255_1587-4253delAAA
chrB1	49885178	A	G	PASS	intron_variant	MODIFIER	FZD3	FZD3	transcript	XM_003984807.6	protein_coding	6	c.1788-4249A>G
chrB1	49885178	A	G	PASS	intron_variant	MODIFIER	FZD3	FZD3	transcript	XM_045055614.1	protein_coding	6	c.1788-2891A>G
chrB1	49885178	A	G	PASS	intron_variant	MODIFIER	FZD3	FZD3	transcript	XM_019828620.3	protein_coding	5	c.1587-4249A>G
chrB1	49885178	A	G	PASS	intron_variant	MODIFIER	FZD3	FZD3	transcript	XM_019828621.3	protein_coding	5	c.1587-4249A>G
chrB1	49885178	A	G	PASS	intron_variant	MODIFIER	FZD3	FZD3	transcript	XM_045055615.1	protein_coding	5	c.1587-4249A>G
chrB1	49885186	G	GAA	PASS	intron_variant	MODIFIER	FZD3	FZD3	transcript	XM_003984807.6	protein_coding	6	c.1788-4241_1788-4240insAA
chrB1	49885186	G	GAA	PASS	intron_variant	MODIFIER	FZD3	FZD3	transcript	XM_045055614.1	protein_coding	6	c.1788-2883_1788-2882insAA
chrB1	49885186	G	GAA	PASS	intron_variant	MODIFIER	FZD3	FZD3	transcript	XM_019828620.3	protein_coding	5	c.1587-4241_1587-4240insAA
chrB1	49885186	G	GAA	PASS	intron_variant	MODIFIER	FZD3	FZD3	transcript	XM_019828621.3	protein_coding	5	c.1587-4241_1587-4240insAA
chrB1	49885186	G	GAA	PASS	intron_variant	MODIFIER	FZD3	FZD3	transcript	XM_045055615.1	protein_coding	5	c.1587-4241_1587-4240insAA
chrB1	51827393	G	T	PASS	downstream_gene_variant	MODIFIER	XKR6	XKR6	transcript	XM_023252651.2	protein_coding	-1	c.*2355C>A
chrB1	51827393	G	T	PASS	non_coding_transcript_exon_variant	MODIFIER	LOC102900242	LOC102900242	transcript	XR_006596560.1	pseudogene	7	n.24970G>T
chrB1	51827393	G	T	PASS	non_coding_transcript_exon_variant	MODIFIER	LOC102900242	LOC102900242	transcript	XR_006596561.1	pseudogene	6	n.19671G>T
chrB1	51827393	G	T	PASS	non_coding_transcript_exon_variant	MODIFIER	LOC102900242	LOC102900242	transcript	XR_002155856.2	pseudogene	5	n.19554G>T
chrB1	51827393	G	T	PASS	non_coding_transcript_exon_variant	MODIFIER	LOC102900242	LOC102900242	transcript	XR_006596559.1	pseudogene	4	n.19407G>T
chrB1	51827393	G	T	PASS	non_coding_transcript_exon_variant	MODIFIER	LOC102900242	LOC102900242	transcript	XR_002155855.3	pseudogene	4	n.19428G>T
chrB1	51827393	G	T	PASS	non_coding_transcript_exon_variant	MODIFIER	LOC102900242	LOC102900242	transcript	XR_440090.5	pseudogene	4	n.19425G>T
chrB1	51827808	C	T	PASS	downstream_gene_variant	MODIFIER	LOC102900242	LOC102900242	transcript	XR_006596560.1	pseudogene	-1	n.*77C>T
chrB1	51827808	C	T	PASS	downstream_gene_variant	MODIFIER	XKR6	XKR6	transcript	XM_023252651.2	protein_coding	-1	c.*1940G>A
chrB1	51827808	C	T	PASS	downstream_gene_variant	MODIFIER	LOC102900242	LOC102900242	transcript	XR_006596561.1	pseudogene	-1	n.*77C>T
chrB1	51827808	C	T	PASS	downstream_gene_variant	MODIFIER	LOC102900242	LOC102900242	transcript	XR_002155856.2	pseudogene	-1	n.*77C>T
chrB1	51827808	C	T	PASS	downstream_gene_variant	MODIFIER	LOC102900242	LOC102900242	transcript	XR_006596559.1	pseudogene	-1	n.*77C>T
chrB1	51827808	C	T	PASS	downstream_gene_variant	MODIFIER	LOC102900242	LOC102900242	transcript	XR_002155855.3	pseudogene	-1	n.*77C>T
chrB1	51827808	C	T	PASS	downstream_gene_variant	MODIFIER	LOC102900242	LOC102900242	transcript	XR_440090.5	pseudogene	-1	n.*77C>T
chrB1	51827808	C	T	PASS	intergenic_region	MODIFIER	LOC102900242-XKR6	LOC102900242-XKR6	intergenic_region	LOC102900242-XKR6		-1	n.51827808C>T
chrB1	51828222	T	C	PASS	3_prime_UTR_variant	MODIFIER	XKR6	XKR6	transcript	XM_023252651.2	protein_coding	3	c.*1526A>G
chrB1	51828222	T	C	PASS	downstream_gene_variant	MODIFIER	LOC102900242	LOC102900242	transcript	XR_006596560.1	pseudogene	-1	n.*491T>C
chrB1	51828222	T	C	PASS	downstream_gene_variant	MODIFIER	LOC102900242	LOC102900242	transcript	XR_006596561.1	pseudogene	-1	n.*491T>C
chrB1	51828222	T	C	PASS	downstream_gene_variant	MODIFIER	LOC102900242	LOC102900242	transcript	XR_002155856.2	pseudogene	-1	n.*491T>C
chrB1	51828222	T	C	PASS	downstream_gene_variant	MODIFIER	LOC102900242	LOC102900242	transcript	XR_006596559.1	pseudogene	-1	n.*491T>C
chrB1	51828222	T	C	PASS	downstream_gene_variant	MODIFIER	LOC102900242	LOC102900242	transcript	XR_002155855.3	pseudogene	-1	n.*491T>C
chrB1	51828222	T	C	PASS	downstream_gene_variant	MODIFIER	LOC102900242	LOC102900242	transcript	XR_440090.5	pseudogene	-1	n.*491T>C
chrB1	51828252	G	A	PASS	3_prime_UTR_variant	MODIFIER	XKR6	XKR6	transcript	XM_023252651.2	protein_coding	3	c.*1496C>T
chrB1	51828252	G	A	PASS	downstream_gene_variant	MODIFIER	LOC102900242	LOC102900242	transcript	XR_006596560.1	pseudogene	-1	n.*521G>A
chrB1	51828252	G	A	PASS	downstream_gene_variant	MODIFIER	LOC102900242	LOC102900242	transcript	XR_006596561.1	pseudogene	-1	n.*521G>A
chrB1	51828252	G	A	PASS	downstream_gene_variant	MODIFIER	LOC102900242	LOC102900242	transcript	XR_002155856.2	pseudogene	-1	n.*521G>A
chrB1	51828252	G	A	PASS	downstream_gene_variant	MODIFIER	LOC102900242	LOC102900242	transcript	XR_006596559.1	pseudogene	-1	n.*521G>A
chrB1	51828252	G	A	PASS	downstream_gene_variant	MODIFIER	LOC102900242	LOC102900242	transcript	XR_002155855.3	pseudogene	-1	n.*521G>A
chrB1	51828252	G	A	PASS	downstream_gene_variant	MODIFIER	LOC102900242	LOC102900242	transcript	XR_440090.5	pseudogene	-1	n.*521G>A
chrB1	52614498	C	A	PASS	intergenic_region	MODIFIER	LOC123384870-LOC123385208	LOC123384870-LOC123385208	intergenic_region	LOC123384870-LOC123385208		-1	n.52614498C>A
chrB1	55685758	C	T	PASS	intron_variant	MODIFIER	GALNTL6	GALNTL6	transcript	XM_003984859.6	protein_coding	6	c.554-129911G>A
chrB1	63619349	CT	C	PASS	intron_variant	MODIFIER	LOC123384887	LOC123384887	transcript	XR_006596602.1	pseudogene	4	n.820-18974delT
chrB1	63627699	G	T	PASS	intron_variant	MODIFIER	LOC123384887	LOC123384887	transcript	XR_006596602.1	pseudogene	4	n.820-10625G>T
chrB1	67130237	GACTCTTGGACAGATGGTAAGA	G	PASS	intergenic_region	MODIFIER	LOC101086472-LOC101086717	LOC101086472-LOC101086717	intergenic_region	LOC101086472-LOC101086717		-1	n.67130238_67130258delACTCTTGGACAGATGGTAAGA
chrB1	67130262	G	T	PASS	intergenic_region	MODIFIER	LOC101086472-LOC101086717	LOC101086472-LOC101086717	intergenic_region	LOC101086472-LOC101086717		-1	n.67130262G>T
chrB1	72751265	T	G	PASS	intron_variant	MODIFIER	LRAT	LRAT	transcript	XM_045055754.1	protein_coding	10	c.-1461-26204A>C
chrB1	72751265	T	G	PASS	intron_variant	MODIFIER	LRAT	LRAT	transcript	XM_045055755.1	protein_coding	10	c.-1909-26204A>C
chrB1	72751265	T	G	PASS	intron_variant	MODIFIER	LRAT	LRAT	transcript	XM_045055756.1	protein_coding	10	c.-1800-26204A>C
chrB1	72751265	T	G	PASS	intron_variant	MODIFIER	LRAT	LRAT	transcript	XM_045055757.1	protein_coding	10	c.-1352-26204A>C
chrB1	72751265	T	G	PASS	intron_variant	MODIFIER	LRAT	LRAT	transcript	XR_006596647.1	pseudogene	18	n.2016-26204A>C
chrB1	72751265	T	G	PASS	intron_variant	MODIFIER	LRAT	LRAT	transcript	XR_006596648.1	pseudogene	18	n.2016-26204A>C
chrB1	72751265	T	G	PASS	intron_variant	MODIFIER	LRAT	LRAT	transcript	XR_006596653.1	pseudogene	17	n.1825+9593A>C
chrB1	72751281	A	C	PASS	intron_variant	MODIFIER	LRAT	LRAT	transcript	XM_045055754.1	protein_coding	10	c.-1461-26220T>G
chrB1	72751281	A	C	PASS	intron_variant	MODIFIER	LRAT	LRAT	transcript	XM_045055755.1	protein_coding	10	c.-1909-26220T>G
chrB1	72751281	A	C	PASS	intron_variant	MODIFIER	LRAT	LRAT	transcript	XM_045055756.1	protein_coding	10	c.-1800-26220T>G
chrB1	72751281	A	C	PASS	intron_variant	MODIFIER	LRAT	LRAT	transcript	XM_045055757.1	protein_coding	10	c.-1352-26220T>G
chrB1	72751281	A	C	PASS	intron_variant	MODIFIER	LRAT	LRAT	transcript	XR_006596647.1	pseudogene	18	n.2016-26220T>G
chrB1	72751281	A	C	PASS	intron_variant	MODIFIER	LRAT	LRAT	transcript	XR_006596648.1	pseudogene	18	n.2016-26220T>G
chrB1	72751281	A	C	PASS	intron_variant	MODIFIER	LRAT	LRAT	transcript	XR_006596653.1	pseudogene	17	n.1825+9577T>G
chrB1	77250029	C	T	PASS	intron_variant	MODIFIER	DCLK2	DCLK2	transcript	XM_011281624.4	protein_coding	2	c.756+17500G>A
chrB1	77250029	C	T	PASS	intron_variant	MODIFIER	DCLK2	DCLK2	transcript	XM_011281626.4	protein_coding	2	c.756+17500G>A
chrB1	77250029	C	T	PASS	intron_variant	MODIFIER	DCLK2	DCLK2	transcript	XM_011281627.4	protein_coding	2	c.756+17500G>A
chrB1	77250029	C	T	PASS	intron_variant	MODIFIER	DCLK2	DCLK2	transcript	XM_011281625.4	protein_coding	2	c.756+17500G>A
chrB1	77250029	C	T	PASS	intron_variant	MODIFIER	DCLK2	DCLK2	transcript	XM_019828866.3	protein_coding	2	c.756+17500G>A
chrB1	77250029	C	T	PASS	intron_variant	MODIFIER	DCLK2	DCLK2	transcript	XM_019828868.3	protein_coding	2	c.756+17500G>A
chrB1	77250029	C	T	PASS	intron_variant	MODIFIER	DCLK2	DCLK2	transcript	XR_002155982.3	pseudogene	2	n.1030+17500G>A
chrB1	77250029	C	T	PASS	intron_variant	MODIFIER	DCLK2	DCLK2	transcript	XR_002155981.3	pseudogene	2	n.1032+17500G>A
chrB1	77250029	C	T	PASS	intron_variant	MODIFIER	DCLK2	DCLK2	transcript	XM_019828867.3	protein_coding	2	c.756+17500G>A
chrB1	77250029	C	T	PASS	intron_variant	MODIFIER	DCLK2	DCLK2	transcript	XR_006597347.1	pseudogene	2	n.1034+17500G>A
chrB1	77250029	C	T	PASS	intron_variant	MODIFIER	DCLK2	DCLK2	transcript	XM_045056862.1	protein_coding	2	c.756+17500G>A
chrB1	77250029	C	T	PASS	intron_variant	MODIFIER	DCLK2	DCLK2	transcript	XM_045056863.1	protein_coding	2	c.756+17500G>A
chrB1	77250029	C	T	PASS	intron_variant	MODIFIER	DCLK2	DCLK2	transcript	XM_045056864.1	protein_coding	2	c.756+17500G>A
chrB1	77270277	G	T	PASS	intron_variant	MODIFIER	DCLK2	DCLK2	transcript	XM_011281624.4	protein_coding	1	c.422-2414C>A
chrB1	77270277	G	T	PASS	intron_variant	MODIFIER	DCLK2	DCLK2	transcript	XM_011281626.4	protein_coding	1	c.422-2414C>A
chrB1	77270277	G	T	PASS	intron_variant	MODIFIER	DCLK2	DCLK2	transcript	XM_011281627.4	protein_coding	1	c.422-2414C>A
chrB1	77270277	G	T	PASS	intron_variant	MODIFIER	DCLK2	DCLK2	transcript	XM_011281625.4	protein_coding	1	c.422-2414C>A
chrB1	77270277	G	T	PASS	intron_variant	MODIFIER	DCLK2	DCLK2	transcript	XM_019828866.3	protein_coding	1	c.422-2414C>A
chrB1	77270277	G	T	PASS	intron_variant	MODIFIER	DCLK2	DCLK2	transcript	XM_019828868.3	protein_coding	1	c.422-2414C>A
chrB1	77270277	G	T	PASS	intron_variant	MODIFIER	DCLK2	DCLK2	transcript	XR_002155982.3	pseudogene	1	n.696-2414C>A
chrB1	77270277	G	T	PASS	intron_variant	MODIFIER	DCLK2	DCLK2	transcript	XR_002155981.3	pseudogene	1	n.698-2414C>A
chrB1	77270277	G	T	PASS	intron_variant	MODIFIER	DCLK2	DCLK2	transcript	XM_019828867.3	protein_coding	1	c.422-2414C>A
chrB1	77270277	G	T	PASS	intron_variant	MODIFIER	DCLK2	DCLK2	transcript	XR_006597347.1	pseudogene	1	n.700-2414C>A
chrB1	77270277	G	T	PASS	intron_variant	MODIFIER	DCLK2	DCLK2	transcript	XM_045056862.1	protein_coding	1	c.422-2414C>A
chrB1	77270277	G	T	PASS	intron_variant	MODIFIER	DCLK2	DCLK2	transcript	XM_045056863.1	protein_coding	1	c.422-2414C>A
chrB1	77270277	G	T	PASS	intron_variant	MODIFIER	DCLK2	DCLK2	transcript	XM_045056864.1	protein_coding	1	c.422-2414C>A
chrB1	77605706	A	AC	PASS	intron_variant	MODIFIER	IQCM	IQCM	transcript	XM_045056865.1	protein_coding	5	c.370+7432_370+7433insC
chrB1	77605706	A	AC	PASS	intron_variant	MODIFIER	IQCM	IQCM	transcript	XM_045056876.1	protein_coding	4	c.370+7432_370+7433insC
chrB1	77605706	A	AC	PASS	intron_variant	MODIFIER	IQCM	IQCM	transcript	XM_045056873.1	protein_coding	4	c.370+7432_370+7433insC
chrB1	77605706	A	AC	PASS	intron_variant	MODIFIER	IQCM	IQCM	transcript	XM_045056875.1	protein_coding	5	c.370+7432_370+7433insC
chrB1	77605706	A	AC	PASS	intron_variant	MODIFIER	IQCM	IQCM	transcript	XM_045056866.1	protein_coding	5	c.370+7432_370+7433insC
chrB1	77605706	A	AC	PASS	intron_variant	MODIFIER	IQCM	IQCM	transcript	XM_045056867.1	protein_coding	6	c.370+7432_370+7433insC
chrB1	77605706	A	AC	PASS	intron_variant	MODIFIER	IQCM	IQCM	transcript	XM_045056869.1	protein_coding	7	c.370+7432_370+7433insC
chrB1	77605706	A	AC	PASS	intron_variant	MODIFIER	IQCM	IQCM	transcript	XM_045056870.1	protein_coding	6	c.370+7432_370+7433insC
chrB1	77605706	A	AC	PASS	intron_variant	MODIFIER	IQCM	IQCM	transcript	XM_045056878.1	protein_coding	5	c.370+7432_370+7433insC
chrB1	77605706	A	AC	PASS	intron_variant	MODIFIER	IQCM	IQCM	transcript	XM_045056879.1	protein_coding	5	c.370+7432_370+7433insC
chrB1	77605706	A	AC	PASS	intron_variant	MODIFIER	IQCM	IQCM	transcript	XM_045056868.1	protein_coding	6	c.370+7432_370+7433insC
chrB1	77605706	A	AC	PASS	intron_variant	MODIFIER	IQCM	IQCM	transcript	XM_045056872.1	protein_coding	5	c.370+7432_370+7433insC
chrB1	77605706	A	AC	PASS	intron_variant	MODIFIER	IQCM	IQCM	transcript	XM_045056874.1	protein_coding	4	c.370+7432_370+7433insC
chrB1	77605706	A	AC	PASS	intron_variant	MODIFIER	IQCM	IQCM	transcript	XM_045056877.1	protein_coding	5	c.361+7432_361+7433insC
chrB1	77605706	A	AC	PASS	intron_variant	MODIFIER	IQCM	IQCM	transcript	XR_006597348.1	pseudogene	5	n.1122+7432_1122+7433insC
chrB1	77605706	A	AC	PASS	intron_variant	MODIFIER	IQCM	IQCM	transcript	XR_006597349.1	pseudogene	5	n.1122+7432_1122+7433insC
chrB1	77605706	A	AC	PASS	intron_variant	MODIFIER	IQCM	IQCM	transcript	XR_006597350.1	pseudogene	5	n.1122+7432_1122+7433insC
chrB1	77605706	A	AC	PASS	intron_variant	MODIFIER	IQCM	IQCM	transcript	XR_006597351.1	pseudogene	5	n.1122+7432_1122+7433insC
chrB1	77605706	A	AC	PASS	intron_variant	MODIFIER	IQCM	IQCM	transcript	XM_019828871.3	protein_coding	5	c.370+7432_370+7433insC
chrB1	77605706	A	AC	PASS	intron_variant	MODIFIER	IQCM	IQCM	transcript	XM_045056871.1	protein_coding	5	c.370+7432_370+7433insC
chrB1	83389763	C	CTCGCCTCCCCTCGCCTCCCCTCGCT	PASS	intergenic_region	MODIFIER	LOC123384927-LOC109498959	LOC123384927-LOC109498959	intergenic_region	LOC123384927-LOC109498959		-1	n.83389763_83389764insTCGCCTCCCCTCGCCTCCCCTCGCT
chrB1	87454120	TC	T	PASS	intergenic_region	MODIFIER	LOC123384936-LOC101099120	LOC123384936-LOC101099120	intergenic_region	LOC123384936-LOC101099120		-1	n.87454121delC
chrB1	95851744	G	C	PASS	intron_variant	MODIFIER	JADE1	JADE1	transcript	XM_023252812.2	protein_coding	1	c.19+6300C>G
chrB1	95851744	G	C	PASS	intron_variant	MODIFIER	JADE1	JADE1	transcript	XM_045055867.1	protein_coding	1	c.-27+5361C>G
chrB1	95851744	G	C	PASS	intron_variant	MODIFIER	JADE1	JADE1	transcript	XM_045055870.1	protein_coding	1	c.-73+6164C>G
chrB1	95851744	G	C	PASS	intron_variant	MODIFIER	JADE1	JADE1	transcript	XM_023252813.2	protein_coding	1	c.-27+6164C>G
chrB1	95851744	G	C	PASS	intron_variant	MODIFIER	JADE1	JADE1	transcript	XM_045055869.1	protein_coding	1	c.-73+6300C>G
chrB1	95851744	G	C	PASS	intron_variant	MODIFIER	JADE1	JADE1	transcript	XM_045055871.1	protein_coding	1	c.-73+6753C>G
chrB1	95851744	G	C	PASS	intron_variant	MODIFIER	JADE1	JADE1	transcript	XM_019828969.3	protein_coding	1	c.-73+6760C>G
chrB1	95851744	G	C	PASS	intron_variant	MODIFIER	JADE1	JADE1	transcript	XM_019828966.3	protein_coding	1	c.-27+6753C>G
chrB1	95851744	G	C	PASS	intron_variant	MODIFIER	JADE1	JADE1	transcript	XM_006930870.5	protein_coding	1	c.-27+6760C>G
chrB1	95851744	G	C	PASS	intron_variant	MODIFIER	JADE1	JADE1	transcript	XM_019828968.3	protein_coding	1	c.-73+7829C>G
chrB1	95851744	G	C	PASS	intron_variant	MODIFIER	JADE1	JADE1	transcript	XM_003985013.6	protein_coding	1	c.-27+7829C>G
chrB1	95851744	G	C	PASS	intron_variant	MODIFIER	JADE1	JADE1	transcript	XM_045055868.1	protein_coding	1	c.-27+8005C>G
chrB1	95851744	G	C	PASS	intron_variant	MODIFIER	JADE1	JADE1	transcript	XM_019828967.3	protein_coding	1	c.-73+8247C>G
chrB1	95851744	G	C	PASS	intron_variant	MODIFIER	JADE1	JADE1	transcript	XM_003985012.6	protein_coding	1	c.-27+8247C>G
chrB1	97086871	C	T	PASS	intron_variant	MODIFIER	LOC109498982	LOC109498982	transcript	XR_006596770.1	pseudogene	2	n.222+15218C>T
chrB1	97086871	C	T	PASS	intron_variant	MODIFIER	LOC109498982	LOC109498982	transcript	XR_002156053.3	pseudogene	2	n.247+15218C>T
chrB1	97086871	C	T	PASS	intron_variant	MODIFIER	LOC109498982	LOC109498982	transcript	XR_006596771.1	pseudogene	2	n.222+15218C>T
chrB1	97088220	C	T	PASS	intron_variant	MODIFIER	LOC109498982	LOC109498982	transcript	XR_006596770.1	pseudogene	2	n.222+16567C>T
chrB1	97088220	C	T	PASS	intron_variant	MODIFIER	LOC109498982	LOC109498982	transcript	XR_002156053.3	pseudogene	2	n.247+16567C>T
chrB1	97088220	C	T	PASS	intron_variant	MODIFIER	LOC109498982	LOC109498982	transcript	XR_006596771.1	pseudogene	2	n.222+16567C>T
chrB1	97621376	A	C	PASS	intergenic_region	MODIFIER	LOC123384948-LOC101084536	LOC123384948-LOC101084536	intergenic_region	LOC123384948-LOC101084536		-1	n.97621376A>C
chrB1	102571905	A	G	PASS	intergenic_region	MODIFIER	ANXA5-LOC111560255	ANXA5-LOC111560255	intergenic_region	ANXA5-LOC111560255		-1	n.102571905A>G
chrB1	102572800	G	A	PASS	intergenic_region	MODIFIER	ANXA5-LOC111560255	ANXA5-LOC111560255	intergenic_region	ANXA5-LOC111560255		-1	n.102572800G>A
chrB1	102651953	C	T	PASS	intergenic_region	MODIFIER	LOC111560255-QRFPR	LOC111560255-QRFPR	intergenic_region	LOC111560255-QRFPR		-1	n.102651953C>T
chrB1	102733461	A	AAG	PASS	intergenic_region	MODIFIER	LOC111560255-QRFPR	LOC111560255-QRFPR	intergenic_region	LOC111560255-QRFPR		-1	n.102733461_102733462insAG
chrB1	102733463	C	CTGTAACAAGAGATTAAAAAAGGTTATTACATATGATAAAGGGATCAATCCAACAAAAGGATATAACAATTGTAA	PASS	intergenic_region	MODIFIER	LOC111560255-QRFPR	LOC111560255-QRFPR	intergenic_region	LOC111560255-QRFPR		-1	n.102733463_102733464insTGTAACAAGAGATTAAAAAAGGTTATTACATATGATAAAGGGATCAATCCAACAAAAGGATATAACAATTGTAA
chrB1	102803922	A	ATATATATATATATATATATATATATG	PASS	intergenic_region	MODIFIER	LOC111560255-QRFPR	LOC111560255-QRFPR	intergenic_region	LOC111560255-QRFPR		-1	n.102803922_102803923insTATATATATATATATATATATATATG
chrB1	102803942	ATAT	A	PASS	intergenic_region	MODIFIER	LOC111560255-QRFPR	LOC111560255-QRFPR	intergenic_region	LOC111560255-QRFPR		-1	n.102803943_102803945delTAT
chrB1	102824649	C	T	PASS	intergenic_region	MODIFIER	LOC111560255-QRFPR	LOC111560255-QRFPR	intergenic_region	LOC111560255-QRFPR		-1	n.102824649C>T
chrB1	103833561	G	C	PASS	intergenic_region	MODIFIER	LOC123385229-LOC109499002	LOC123385229-LOC109499002	intergenic_region	LOC123385229-LOC109499002		-1	n.103833561G>C
chrB1	103833624	G	A	PASS	intergenic_region	MODIFIER	LOC123385229-LOC109499002	LOC123385229-LOC109499002	intergenic_region	LOC123385229-LOC109499002		-1	n.103833624G>A
chrB1	105527381	T	C	PASS	intergenic_region	MODIFIER	NDST3-LOC123385230	NDST3-LOC123385230	intergenic_region	NDST3-LOC123385230		-1	n.105527381T>C
chrB1	105726921	A	AG	PASS	intergenic_region	MODIFIER	LOC123384966-LOC101096229	LOC123384966-LOC101096229	intergenic_region	LOC123384966-LOC101096229		-1	n.105726921_105726922insG
chrB1	106119131	GA	G	PASS	intergenic_region	MODIFIER	LOC123385231-TRAM1L1	LOC123385231-TRAM1L1	intergenic_region	LOC123385231-TRAM1L1		-1	n.106119132delA
chrB1	106819442	C	T	PASS	intergenic_region	MODIFIER	LOC101096724-LOC123385244	LOC101096724-LOC123385244	intergenic_region	LOC101096724-LOC123385244		-1	n.106819442C>T
chrB1	110177127	AAAGAAAGAAAGAAAGAAAGAAAAG	A	PASS	intron_variant	MODIFIER	ANK2	ANK2	transcript	XM_045055976.1	protein_coding	1	c.129+9392_129+9415delCTTTTCTTTCTTTCTTTCTTTCTT
chrB1	110177127	AAAGAAAGAAAGAAAGAAAGAAAAG	A	PASS	intron_variant	MODIFIER	ANK2	ANK2	transcript	XM_045055984.1	protein_coding	1	c.129+9392_129+9415delCTTTTCTTTCTTTCTTTCTTTCTT
chrB1	110177127	AAAGAAAGAAAGAAAGAAAGAAAAG	A	PASS	intron_variant	MODIFIER	ANK2	ANK2	transcript	XM_045055977.1	protein_coding	1	c.129+9392_129+9415delCTTTTCTTTCTTTCTTTCTTTCTT
chrB1	110177127	AAAGAAAGAAAGAAAGAAAGAAAAG	A	PASS	intron_variant	MODIFIER	ANK2	ANK2	transcript	XM_045055973.1	protein_coding	1	c.129+9392_129+9415delCTTTTCTTTCTTTCTTTCTTTCTT
chrB1	110177127	AAAGAAAGAAAGAAAGAAAGAAAAG	A	PASS	intron_variant	MODIFIER	ANK2	ANK2	transcript	XM_045055967.1	protein_coding	1	c.129+9392_129+9415delCTTTTCTTTCTTTCTTTCTTTCTT
chrB1	110177127	AAAGAAAGAAAGAAAGAAAGAAAAG	A	PASS	intron_variant	MODIFIER	ANK2	ANK2	transcript	XM_045055968.1	protein_coding	1	c.129+9392_129+9415delCTTTTCTTTCTTTCTTTCTTTCTT
chrB1	110177127	AAAGAAAGAAAGAAAGAAAGAAAAG	A	PASS	intron_variant	MODIFIER	ANK2	ANK2	transcript	XM_045055940.1	protein_coding	1	c.129+9392_129+9415delCTTTTCTTTCTTTCTTTCTTTCTT
chrB1	110177127	AAAGAAAGAAAGAAAGAAAGAAAAG	A	PASS	intron_variant	MODIFIER	ANK2	ANK2	transcript	XM_045055987.1	protein_coding	1	c.85-52853_85-52830delCTTTTCTTTCTTTCTTTCTTTCTT
chrB1	110177127	AAAGAAAGAAAGAAAGAAAGAAAAG	A	PASS	intron_variant	MODIFIER	ANK2	ANK2	transcript	XM_045055988.1	protein_coding	1	c.85-52853_85-52830delCTTTTCTTTCTTTCTTTCTTTCTT
chrB1	110177127	AAAGAAAGAAAGAAAGAAAGAAAAG	A	PASS	intron_variant	MODIFIER	ANK2	ANK2	transcript	XM_045055978.1	protein_coding	1	c.85-52853_85-52830delCTTTTCTTTCTTTCTTTCTTTCTT
chrB1	110177127	AAAGAAAGAAAGAAAGAAAGAAAAG	A	PASS	intron_variant	MODIFIER	ANK2	ANK2	transcript	XM_045055980.1	protein_coding	1	c.85-52853_85-52830delCTTTTCTTTCTTTCTTTCTTTCTT
chrB1	110177127	AAAGAAAGAAAGAAAGAAAGAAAAG	A	PASS	intron_variant	MODIFIER	ANK2	ANK2	transcript	XM_045055979.1	protein_coding	1	c.85-52853_85-52830delCTTTTCTTTCTTTCTTTCTTTCTT
chrB1	110177127	AAAGAAAGAAAGAAAGAAAGAAAAG	A	PASS	intron_variant	MODIFIER	ANK2	ANK2	transcript	XM_045055969.1	protein_coding	1	c.85-52853_85-52830delCTTTTCTTTCTTTCTTTCTTTCTT
chrB1	110177127	AAAGAAAGAAAGAAAGAAAGAAAAG	A	PASS	intron_variant	MODIFIER	ANK2	ANK2	transcript	XM_045055970.1	protein_coding	1	c.85-52853_85-52830delCTTTTCTTTCTTTCTTTCTTTCTT
chrB1	110177127	AAAGAAAGAAAGAAAGAAAGAAAAG	A	PASS	intron_variant	MODIFIER	ANK2	ANK2	transcript	XM_019829050.3	protein_coding	1	c.85-52853_85-52830delCTTTTCTTTCTTTCTTTCTTTCTT
chrB1	110177127	AAAGAAAGAAAGAAAGAAAGAAAAG	A	PASS	intron_variant	MODIFIER	ANK2	ANK2	transcript	XM_045055948.1	protein_coding	1	c.85-52853_85-52830delCTTTTCTTTCTTTCTTTCTTTCTT
chrB1	110177127	AAAGAAAGAAAGAAAGAAAGAAAAG	A	PASS	intron_variant	MODIFIER	ANK2	ANK2	transcript	XM_045055954.1	protein_coding	2	c.22-52853_22-52830delCTTTTCTTTCTTTCTTTCTTTCTT
chrB1	110177127	AAAGAAAGAAAGAAAGAAAGAAAAG	A	PASS	intron_variant	MODIFIER	ANK2	ANK2	transcript	XM_045055950.1	protein_coding	1	c.73-52853_73-52830delCTTTTCTTTCTTTCTTTCTTTCTT
chrB1	111042282	C	T	PASS	downstream_gene_variant	MODIFIER	LOC101080710	LOC101080710	transcript	XM_045056007.1	protein_coding	-1	c.*2610C>T
chrB1	111042282	C	T	PASS	intergenic_region	MODIFIER	LOC101080710-FAM241A	LOC101080710-FAM241A	intergenic_region	LOC101080710-FAM241A		-1	n.111042282C>T
chrB1	111194729	T	G	PASS	intergenic_region	MODIFIER	LOC123384981-LOC101085884	LOC123384981-LOC101085884	intergenic_region	LOC123384981-LOC101085884		-1	n.111194729T>G
chrB1	111292536	G	T	PASS	intergenic_region	MODIFIER	LOC101085884-LOC101080966	LOC101085884-LOC101080966	intergenic_region	LOC101085884-LOC101080966		-1	n.111292536G>T
chrB1	111620105	AT	A	PASS	intron_variant	MODIFIER	LOC109499021	LOC109499021	transcript	XR_006596860.1	pseudogene	2	n.664-28779delT
chrB1	113958132	A	ATAAATG	PASS	intron_variant	MODIFIER	COL25A1	COL25A1	transcript	XM_019829100.3	protein_coding	7	c.484-13506_484-13505insTAAATG
chrB1	113958132	A	ATAAATG	PASS	intron_variant	MODIFIER	COL25A1	COL25A1	transcript	XM_019829105.3	protein_coding	7	c.484-13506_484-13505insTAAATG
chrB1	113958132	A	ATAAATG	PASS	intron_variant	MODIFIER	COL25A1	COL25A1	transcript	XM_019829115.3	protein_coding	7	c.484-12676_484-12675insTAAATG
chrB1	113958132	A	ATAAATG	PASS	intron_variant	MODIFIER	COL25A1	COL25A1	transcript	XM_019829102.3	protein_coding	7	c.484-13506_484-13505insTAAATG
chrB1	113958132	A	ATAAATG	PASS	intron_variant	MODIFIER	COL25A1	COL25A1	transcript	XM_019829103.3	protein_coding	7	c.484-12676_484-12675insTAAATG
chrB1	113958132	A	ATAAATG	PASS	intron_variant	MODIFIER	COL25A1	COL25A1	transcript	XM_019829104.3	protein_coding	6	c.466-13506_466-13505insTAAATG
chrB1	113958132	A	ATAAATG	PASS	intron_variant	MODIFIER	COL25A1	COL25A1	transcript	XM_019829106.3	protein_coding	7	c.484-13506_484-13505insTAAATG
chrB1	113958132	A	ATAAATG	PASS	intron_variant	MODIFIER	COL25A1	COL25A1	transcript	XM_019829107.3	protein_coding	6	c.466-12676_466-12675insTAAATG
chrB1	113958132	A	ATAAATG	PASS	intron_variant	MODIFIER	COL25A1	COL25A1	transcript	XM_019829108.3	protein_coding	7	c.484-13506_484-13505insTAAATG
chrB1	113958132	A	ATAAATG	PASS	intron_variant	MODIFIER	COL25A1	COL25A1	transcript	XM_019829109.3	protein_coding	7	c.484-13506_484-13505insTAAATG
chrB1	113958132	A	ATAAATG	PASS	intron_variant	MODIFIER	COL25A1	COL25A1	transcript	XM_019829111.3	protein_coding	7	c.484-13506_484-13505insTAAATG
chrB1	113958132	A	ATAAATG	PASS	intron_variant	MODIFIER	COL25A1	COL25A1	transcript	XM_019829113.3	protein_coding	7	c.484-13506_484-13505insTAAATG
chrB1	113958132	A	ATAAATG	PASS	intron_variant	MODIFIER	COL25A1	COL25A1	transcript	XM_019829114.3	protein_coding	7	c.484-13506_484-13505insTAAATG
chrB1	113958132	A	ATAAATG	PASS	intron_variant	MODIFIER	COL25A1	COL25A1	transcript	XM_019829119.3	protein_coding	7	c.484-13506_484-13505insTAAATG
chrB1	113958132	A	ATAAATG	PASS	intron_variant	MODIFIER	COL25A1	COL25A1	transcript	XM_019829116.3	protein_coding	7	c.484-13506_484-13505insTAAATG
chrB1	113958132	A	ATAAATG	PASS	intron_variant	MODIFIER	COL25A1	COL25A1	transcript	XM_019829117.3	protein_coding	7	c.484-13506_484-13505insTAAATG
chrB1	113958132	A	ATAAATG	PASS	intron_variant	MODIFIER	COL25A1	COL25A1	transcript	XM_019829118.3	protein_coding	7	c.484-13506_484-13505insTAAATG
chrB1	113958132	A	ATAAATG	PASS	intron_variant	MODIFIER	COL25A1	COL25A1	transcript	XM_045056017.1	protein_coding	7	c.484-13506_484-13505insTAAATG
chrB1	113958140	T	TCTGTATGATATATATATAACACTTACTCTCTCTCTCTCTCTCTCTATATATATATA	PASS	intron_variant	MODIFIER	COL25A1	COL25A1	transcript	XM_019829100.3	protein_coding	7	c.484-13498_484-13497insCTGTATGATATATATATAACACTTACTCTCTCTCTCTCTCTCTCTATATATATATA
chrB1	113958140	T	TCTGTATGATATATATATAACACTTACTCTCTCTCTCTCTCTCTCTATATATATATA	PASS	intron_variant	MODIFIER	COL25A1	COL25A1	transcript	XM_019829105.3	protein_coding	7	c.484-13498_484-13497insCTGTATGATATATATATAACACTTACTCTCTCTCTCTCTCTCTCTATATATATATA
chrB1	113958140	T	TCTGTATGATATATATATAACACTTACTCTCTCTCTCTCTCTCTCTATATATATATA	PASS	intron_variant	MODIFIER	COL25A1	COL25A1	transcript	XM_019829115.3	protein_coding	7	c.484-12668_484-12667insCTGTATGATATATATATAACACTTACTCTCTCTCTCTCTCTCTCTATATATATATA
chrB1	113958140	T	TCTGTATGATATATATATAACACTTACTCTCTCTCTCTCTCTCTCTATATATATATA	PASS	intron_variant	MODIFIER	COL25A1	COL25A1	transcript	XM_019829102.3	protein_coding	7	c.484-13498_484-13497insCTGTATGATATATATATAACACTTACTCTCTCTCTCTCTCTCTCTATATATATATA
chrB1	113958140	T	TCTGTATGATATATATATAACACTTACTCTCTCTCTCTCTCTCTCTATATATATATA	PASS	intron_variant	MODIFIER	COL25A1	COL25A1	transcript	XM_019829103.3	protein_coding	7	c.484-12668_484-12667insCTGTATGATATATATATAACACTTACTCTCTCTCTCTCTCTCTCTATATATATATA
chrB1	113958140	T	TCTGTATGATATATATATAACACTTACTCTCTCTCTCTCTCTCTCTATATATATATA	PASS	intron_variant	MODIFIER	COL25A1	COL25A1	transcript	XM_019829104.3	protein_coding	6	c.466-13498_466-13497insCTGTATGATATATATATAACACTTACTCTCTCTCTCTCTCTCTCTATATATATATA
chrB1	113958140	T	TCTGTATGATATATATATAACACTTACTCTCTCTCTCTCTCTCTCTATATATATATA	PASS	intron_variant	MODIFIER	COL25A1	COL25A1	transcript	XM_019829106.3	protein_coding	7	c.484-13498_484-13497insCTGTATGATATATATATAACACTTACTCTCTCTCTCTCTCTCTCTATATATATATA
chrB1	113958140	T	TCTGTATGATATATATATAACACTTACTCTCTCTCTCTCTCTCTCTATATATATATA	PASS	intron_variant	MODIFIER	COL25A1	COL25A1	transcript	XM_019829107.3	protein_coding	6	c.466-12668_466-12667insCTGTATGATATATATATAACACTTACTCTCTCTCTCTCTCTCTCTATATATATATA
chrB1	113958140	T	TCTGTATGATATATATATAACACTTACTCTCTCTCTCTCTCTCTCTATATATATATA	PASS	intron_variant	MODIFIER	COL25A1	COL25A1	transcript	XM_019829108.3	protein_coding	7	c.484-13498_484-13497insCTGTATGATATATATATAACACTTACTCTCTCTCTCTCTCTCTCTATATATATATA
chrB1	113958140	T	TCTGTATGATATATATATAACACTTACTCTCTCTCTCTCTCTCTCTATATATATATA	PASS	intron_variant	MODIFIER	COL25A1	COL25A1	transcript	XM_019829109.3	protein_coding	7	c.484-13498_484-13497insCTGTATGATATATATATAACACTTACTCTCTCTCTCTCTCTCTCTATATATATATA
chrB1	113958140	T	TCTGTATGATATATATATAACACTTACTCTCTCTCTCTCTCTCTCTATATATATATA	PASS	intron_variant	MODIFIER	COL25A1	COL25A1	transcript	XM_019829111.3	protein_coding	7	c.484-13498_484-13497insCTGTATGATATATATATAACACTTACTCTCTCTCTCTCTCTCTCTATATATATATA
chrB1	113958140	T	TCTGTATGATATATATATAACACTTACTCTCTCTCTCTCTCTCTCTATATATATATA	PASS	intron_variant	MODIFIER	COL25A1	COL25A1	transcript	XM_019829113.3	protein_coding	7	c.484-13498_484-13497insCTGTATGATATATATATAACACTTACTCTCTCTCTCTCTCTCTCTATATATATATA
chrB1	113958140	T	TCTGTATGATATATATATAACACTTACTCTCTCTCTCTCTCTCTCTATATATATATA	PASS	intron_variant	MODIFIER	COL25A1	COL25A1	transcript	XM_019829114.3	protein_coding	7	c.484-13498_484-13497insCTGTATGATATATATATAACACTTACTCTCTCTCTCTCTCTCTCTATATATATATA
chrB1	113958140	T	TCTGTATGATATATATATAACACTTACTCTCTCTCTCTCTCTCTCTATATATATATA	PASS	intron_variant	MODIFIER	COL25A1	COL25A1	transcript	XM_019829119.3	protein_coding	7	c.484-13498_484-13497insCTGTATGATATATATATAACACTTACTCTCTCTCTCTCTCTCTCTATATATATATA
chrB1	113958140	T	TCTGTATGATATATATATAACACTTACTCTCTCTCTCTCTCTCTCTATATATATATA	PASS	intron_variant	MODIFIER	COL25A1	COL25A1	transcript	XM_019829116.3	protein_coding	7	c.484-13498_484-13497insCTGTATGATATATATATAACACTTACTCTCTCTCTCTCTCTCTCTATATATATATA
chrB1	113958140	T	TCTGTATGATATATATATAACACTTACTCTCTCTCTCTCTCTCTCTATATATATATA	PASS	intron_variant	MODIFIER	COL25A1	COL25A1	transcript	XM_019829117.3	protein_coding	7	c.484-13498_484-13497insCTGTATGATATATATATAACACTTACTCTCTCTCTCTCTCTCTCTATATATATATA
chrB1	113958140	T	TCTGTATGATATATATATAACACTTACTCTCTCTCTCTCTCTCTCTATATATATATA	PASS	intron_variant	MODIFIER	COL25A1	COL25A1	transcript	XM_019829118.3	protein_coding	7	c.484-13498_484-13497insCTGTATGATATATATATAACACTTACTCTCTCTCTCTCTCTCTCTATATATATATA
chrB1	113958140	T	TCTGTATGATATATATATAACACTTACTCTCTCTCTCTCTCTCTCTATATATATATA	PASS	intron_variant	MODIFIER	COL25A1	COL25A1	transcript	XM_045056017.1	protein_coding	7	c.484-13498_484-13497insCTGTATGATATATATATAACACTTACTCTCTCTCTCTCTCTCTCTATATATATATA
chrB1	116512659	C	A	PASS	intergenic_region	MODIFIER	TBCK-NPNT	TBCK-NPNT	intergenic_region	TBCK-NPNT		-1	n.116512659C>A
chrB1	118093504	CCCCCCCCCT	C	PASS	intergenic_region	MODIFIER	LOC111560334-LOC101093100	LOC111560334-LOC101093100	intergenic_region	LOC111560334-LOC101093100		-1	n.118093505_118093513delCCCCCCCCT
chrB1	118507335	A	G	PASS	intron_variant	MODIFIER	TACR3	TACR3	transcript	XM_003985120.5	protein_coding	1	c.548+16019A>G
chrB1	118600787	A	AGGGGCGCCTGGGTGGCGCAGTCGGTTAAGCGTCCGACTTCAGCCAGGTCACGATCTCG	PASS	intergenic_region	MODIFIER	LOC123385250-CENPE	LOC123385250-CENPE	intergenic_region	LOC123385250-CENPE		-1	n.118600787_118600788insGGGGCGCCTGGGTGGCGCAGTCGGTTAAGCGTCCGACTTCAGCCAGGTCACGATCTCG
chrB1	119142867	C	T	PASS	intron_variant	MODIFIER	SLC9B1	SLC9B1	transcript	XM_023252892.2	protein_coding	11	c.1095+1447C>T
chrB1	119142867	C	T	PASS	intron_variant	MODIFIER	SLC9B1	SLC9B1	transcript	XM_023252894.2	protein_coding	12	c.1095+1447C>T
chrB1	119142867	C	T	PASS	intron_variant	MODIFIER	SLC9B1	SLC9B1	transcript	XM_023252897.2	protein_coding	10	c.1095+1447C>T
chrB1	119142867	C	T	PASS	intron_variant	MODIFIER	SLC9B1	SLC9B1	transcript	XM_045056044.1	protein_coding	12	c.1095+1447C>T
chrB1	119142867	C	T	PASS	intron_variant	MODIFIER	SLC9B1	SLC9B1	transcript	XM_045056047.1	protein_coding	10	c.873+1447C>T
chrB1	119142867	C	T	PASS	intron_variant	MODIFIER	SLC9B1	SLC9B1	transcript	XM_023252899.2	protein_coding	11	c.1083+1447C>T
chrB1	119142867	C	T	PASS	intron_variant	MODIFIER	SLC9B1	SLC9B1	transcript	XM_023252898.2	protein_coding	9	c.1095+1447C>T
chrB1	119142867	C	T	PASS	intron_variant	MODIFIER	SLC9B1	SLC9B1	transcript	XM_023252896.2	protein_coding	10	c.1095+1447C>T
chrB1	119142867	C	T	PASS	intron_variant	MODIFIER	SLC9B1	SLC9B1	transcript	XM_023252893.2	protein_coding	11	c.1095+1447C>T
chrB1	119142867	C	T	PASS	intron_variant	MODIFIER	SLC9B1	SLC9B1	transcript	XM_045056046.1	protein_coding	10	c.1095+1447C>T
chrB1	119142867	C	T	PASS	intron_variant	MODIFIER	SLC9B1	SLC9B1	transcript	XM_045056045.1	protein_coding	10	c.1095+1447C>T
chrB1	119142867	C	T	PASS	intron_variant	MODIFIER	SLC9B1	SLC9B1	transcript	XM_023252900.2	protein_coding	7	c.783+1447C>T
chrB1	119142867	C	T	PASS	intron_variant	MODIFIER	SLC9B1	SLC9B1	transcript	XM_045056048.1	protein_coding	7	c.783+1447C>T
chrB1	121263408	C	T	PASS	intron_variant	MODIFIER	EMCN	EMCN	transcript	XM_006930944.4	protein_coding	1	c.68-8697C>T
chrB1	121263408	C	T	PASS	intron_variant	MODIFIER	EMCN	EMCN	transcript	XM_003985140.5	protein_coding	1	c.68-8697C>T
chrB1	121263578	A	G	PASS	intron_variant	MODIFIER	EMCN	EMCN	transcript	XM_006930944.4	protein_coding	1	c.68-8527A>G
chrB1	121263578	A	G	PASS	intron_variant	MODIFIER	EMCN	EMCN	transcript	XM_003985140.5	protein_coding	1	c.68-8527A>G
chrB1	121263610	G	A	PASS	intron_variant	MODIFIER	EMCN	EMCN	transcript	XM_006930944.4	protein_coding	1	c.68-8495G>A
chrB1	121263610	G	A	PASS	intron_variant	MODIFIER	EMCN	EMCN	transcript	XM_003985140.5	protein_coding	1	c.68-8495G>A
chrB1	121263634	T	C	PASS	intron_variant	MODIFIER	EMCN	EMCN	transcript	XM_006930944.4	protein_coding	1	c.68-8471T>C
chrB1	121263634	T	C	PASS	intron_variant	MODIFIER	EMCN	EMCN	transcript	XM_003985140.5	protein_coding	1	c.68-8471T>C
chrB1	121263641	C	T	PASS	intron_variant	MODIFIER	EMCN	EMCN	transcript	XM_006930944.4	protein_coding	1	c.68-8464C>T
chrB1	121263641	C	T	PASS	intron_variant	MODIFIER	EMCN	EMCN	transcript	XM_003985140.5	protein_coding	1	c.68-8464C>T
chrB1	121263681	G	A	PASS	intron_variant	MODIFIER	EMCN	EMCN	transcript	XM_006930944.4	protein_coding	1	c.68-8424G>A
chrB1	121263681	G	A	PASS	intron_variant	MODIFIER	EMCN	EMCN	transcript	XM_003985140.5	protein_coding	1	c.68-8424G>A
chrB1	121263835	C	T	PASS	intron_variant	MODIFIER	EMCN	EMCN	transcript	XM_006930944.4	protein_coding	1	c.68-8270C>T
chrB1	121263835	C	T	PASS	intron_variant	MODIFIER	EMCN	EMCN	transcript	XM_003985140.5	protein_coding	1	c.68-8270C>T
chrB1	121292619	C	G	PASS	intron_variant	MODIFIER	EMCN	EMCN	transcript	XM_006930944.4	protein_coding	4	c.376+2852C>G
chrB1	121292619	C	G	PASS	intron_variant	MODIFIER	EMCN	EMCN	transcript	XM_003985140.5	protein_coding	4	c.376+2852C>G
chrB1	121295336	G	T	PASS	intron_variant	MODIFIER	EMCN	EMCN	transcript	XM_006930944.4	protein_coding	4	c.376+5569G>T
chrB1	121295336	G	T	PASS	intron_variant	MODIFIER	EMCN	EMCN	transcript	XM_003985140.5	protein_coding	4	c.376+5569G>T
chrB1	121298022	C	A	PASS	intron_variant	MODIFIER	EMCN	EMCN	transcript	XM_006930944.4	protein_coding	4	c.377-3872C>A
chrB1	121298022	C	A	PASS	intron_variant	MODIFIER	EMCN	EMCN	transcript	XM_003985140.5	protein_coding	4	c.376+8255C>A
chrB1	121306372	ATT	A	PASS	intron_variant	MODIFIER	EMCN	EMCN	transcript	XM_006930944.4	protein_coding	5	c.415+4441_415+4442delTT
chrB1	121306372	ATT	A	PASS	intron_variant	MODIFIER	EMCN	EMCN	transcript	XM_003985140.5	protein_coding	4	c.377-7369_377-7368delTT
chrB1	121306485	C	T	PASS	intron_variant	MODIFIER	EMCN	EMCN	transcript	XM_006930944.4	protein_coding	5	c.415+4553C>T
chrB1	121306485	C	T	PASS	intron_variant	MODIFIER	EMCN	EMCN	transcript	XM_003985140.5	protein_coding	4	c.377-7257C>T
chrB1	121306516	C	A	PASS	intron_variant	MODIFIER	EMCN	EMCN	transcript	XM_006930944.4	protein_coding	5	c.415+4584C>A
chrB1	121306516	C	A	PASS	intron_variant	MODIFIER	EMCN	EMCN	transcript	XM_003985140.5	protein_coding	4	c.377-7226C>A
chrB1	121306524	C	T	PASS	intron_variant	MODIFIER	EMCN	EMCN	transcript	XM_006930944.4	protein_coding	5	c.415+4592C>T
chrB1	121306524	C	T	PASS	intron_variant	MODIFIER	EMCN	EMCN	transcript	XM_003985140.5	protein_coding	4	c.377-7218C>T
chrB1	121306546	A	G	PASS	intron_variant	MODIFIER	EMCN	EMCN	transcript	XM_006930944.4	protein_coding	5	c.415+4614A>G
chrB1	121306546	A	G	PASS	intron_variant	MODIFIER	EMCN	EMCN	transcript	XM_003985140.5	protein_coding	4	c.377-7196A>G
chrB1	121306643	A	G	PASS	intron_variant	MODIFIER	EMCN	EMCN	transcript	XM_006930944.4	protein_coding	5	c.415+4711A>G
chrB1	121306643	A	G	PASS	intron_variant	MODIFIER	EMCN	EMCN	transcript	XM_003985140.5	protein_coding	4	c.377-7099A>G
chrB1	121306660	A	G	PASS	intron_variant	MODIFIER	EMCN	EMCN	transcript	XM_006930944.4	protein_coding	5	c.415+4728A>G
chrB1	121306660	A	G	PASS	intron_variant	MODIFIER	EMCN	EMCN	transcript	XM_003985140.5	protein_coding	4	c.377-7082A>G
chrB1	121306695	C	G	PASS	intron_variant	MODIFIER	EMCN	EMCN	transcript	XM_006930944.4	protein_coding	5	c.415+4763C>G
chrB1	121306695	C	G	PASS	intron_variant	MODIFIER	EMCN	EMCN	transcript	XM_003985140.5	protein_coding	4	c.377-7047C>G
chrB1	121306856	GC	G	PASS	intron_variant	MODIFIER	EMCN	EMCN	transcript	XM_006930944.4	protein_coding	5	c.415+4925delC
chrB1	121306856	GC	G	PASS	intron_variant	MODIFIER	EMCN	EMCN	transcript	XM_003985140.5	protein_coding	4	c.377-6885delC
chrB1	121307011	A	C	PASS	intron_variant	MODIFIER	EMCN	EMCN	transcript	XM_006930944.4	protein_coding	5	c.415+5079A>C
chrB1	121307011	A	C	PASS	intron_variant	MODIFIER	EMCN	EMCN	transcript	XM_003985140.5	protein_coding	4	c.377-6731A>C
chrB1	121307072	A	G	PASS	intron_variant	MODIFIER	EMCN	EMCN	transcript	XM_006930944.4	protein_coding	5	c.415+5140A>G
chrB1	121307072	A	G	PASS	intron_variant	MODIFIER	EMCN	EMCN	transcript	XM_003985140.5	protein_coding	4	c.377-6670A>G
chrB1	121307104	G	A	PASS	intron_variant	MODIFIER	EMCN	EMCN	transcript	XM_006930944.4	protein_coding	5	c.415+5172G>A
chrB1	121307104	G	A	PASS	intron_variant	MODIFIER	EMCN	EMCN	transcript	XM_003985140.5	protein_coding	4	c.377-6638G>A
chrB1	121307257	C	T	PASS	intron_variant	MODIFIER	EMCN	EMCN	transcript	XM_006930944.4	protein_coding	5	c.415+5325C>T
chrB1	121307257	C	T	PASS	intron_variant	MODIFIER	EMCN	EMCN	transcript	XM_003985140.5	protein_coding	4	c.377-6485C>T
chrB1	121307485	A	G	PASS	intron_variant	MODIFIER	EMCN	EMCN	transcript	XM_006930944.4	protein_coding	5	c.415+5553A>G
chrB1	121307485	A	G	PASS	intron_variant	MODIFIER	EMCN	EMCN	transcript	XM_003985140.5	protein_coding	4	c.377-6257A>G
chrB1	121307572	T	C	PASS	intron_variant	MODIFIER	EMCN	EMCN	transcript	XM_006930944.4	protein_coding	5	c.415+5640T>C
chrB1	121307572	T	C	PASS	intron_variant	MODIFIER	EMCN	EMCN	transcript	XM_003985140.5	protein_coding	4	c.377-6170T>C
chrB1	121307777	T	C	PASS	intron_variant	MODIFIER	EMCN	EMCN	transcript	XM_006930944.4	protein_coding	5	c.415+5845T>C
chrB1	121307777	T	C	PASS	intron_variant	MODIFIER	EMCN	EMCN	transcript	XM_003985140.5	protein_coding	4	c.377-5965T>C
chrB1	121307823	A	G	PASS	intron_variant	MODIFIER	EMCN	EMCN	transcript	XM_006930944.4	protein_coding	5	c.415+5891A>G
chrB1	121307823	A	G	PASS	intron_variant	MODIFIER	EMCN	EMCN	transcript	XM_003985140.5	protein_coding	4	c.377-5919A>G
chrB1	121307836	G	A	PASS	intron_variant	MODIFIER	EMCN	EMCN	transcript	XM_006930944.4	protein_coding	5	c.415+5904G>A
chrB1	121307836	G	A	PASS	intron_variant	MODIFIER	EMCN	EMCN	transcript	XM_003985140.5	protein_coding	4	c.377-5906G>A
chrB1	121308053	A	G	PASS	intron_variant	MODIFIER	EMCN	EMCN	transcript	XM_006930944.4	protein_coding	5	c.416-5689A>G
chrB1	121308053	A	G	PASS	intron_variant	MODIFIER	EMCN	EMCN	transcript	XM_003985140.5	protein_coding	4	c.377-5689A>G
chrB1	121308166	A	AT	PASS	intron_variant	MODIFIER	EMCN	EMCN	transcript	XM_006930944.4	protein_coding	5	c.416-5576_416-5575insT
chrB1	121308166	A	AT	PASS	intron_variant	MODIFIER	EMCN	EMCN	transcript	XM_003985140.5	protein_coding	4	c.377-5576_377-5575insT
chrB1	121308209	A	G	PASS	intron_variant	MODIFIER	EMCN	EMCN	transcript	XM_006930944.4	protein_coding	5	c.416-5533A>G
chrB1	121308209	A	G	PASS	intron_variant	MODIFIER	EMCN	EMCN	transcript	XM_003985140.5	protein_coding	4	c.377-5533A>G
chrB1	121308283	G	A	PASS	intron_variant	MODIFIER	EMCN	EMCN	transcript	XM_006930944.4	protein_coding	5	c.416-5459G>A
chrB1	121308283	G	A	PASS	intron_variant	MODIFIER	EMCN	EMCN	transcript	XM_003985140.5	protein_coding	4	c.377-5459G>A
chrB1	121308335	A	G	PASS	intron_variant	MODIFIER	EMCN	EMCN	transcript	XM_006930944.4	protein_coding	5	c.416-5407A>G
chrB1	121308335	A	G	PASS	intron_variant	MODIFIER	EMCN	EMCN	transcript	XM_003985140.5	protein_coding	4	c.377-5407A>G
chrB1	121308336	T	C	PASS	intron_variant	MODIFIER	EMCN	EMCN	transcript	XM_006930944.4	protein_coding	5	c.416-5406T>C
chrB1	121308336	T	C	PASS	intron_variant	MODIFIER	EMCN	EMCN	transcript	XM_003985140.5	protein_coding	4	c.377-5406T>C
chrB1	121308349	A	G	PASS	intron_variant	MODIFIER	EMCN	EMCN	transcript	XM_006930944.4	protein_coding	5	c.416-5393A>G
chrB1	121308349	A	G	PASS	intron_variant	MODIFIER	EMCN	EMCN	transcript	XM_003985140.5	protein_coding	4	c.377-5393A>G
chrB1	121308415	G	A	PASS	intron_variant	MODIFIER	EMCN	EMCN	transcript	XM_006930944.4	protein_coding	5	c.416-5327G>A
chrB1	121308415	G	A	PASS	intron_variant	MODIFIER	EMCN	EMCN	transcript	XM_003985140.5	protein_coding	4	c.377-5327G>A
chrB1	121308451	T	A	PASS	intron_variant	MODIFIER	EMCN	EMCN	transcript	XM_006930944.4	protein_coding	5	c.416-5291T>A
chrB1	121308451	T	A	PASS	intron_variant	MODIFIER	EMCN	EMCN	transcript	XM_003985140.5	protein_coding	4	c.377-5291T>A
chrB1	121309589	G	A	PASS	intron_variant	MODIFIER	EMCN	EMCN	transcript	XM_006930944.4	protein_coding	5	c.416-4153G>A
chrB1	121309589	G	A	PASS	intron_variant	MODIFIER	EMCN	EMCN	transcript	XM_003985140.5	protein_coding	4	c.377-4153G>A
chrB1	121309650	C	T	PASS	intron_variant	MODIFIER	EMCN	EMCN	transcript	XM_006930944.4	protein_coding	5	c.416-4092C>T
chrB1	121309650	C	T	PASS	intron_variant	MODIFIER	EMCN	EMCN	transcript	XM_003985140.5	protein_coding	4	c.377-4092C>T
chrB1	121309661	G	T	PASS	intron_variant	MODIFIER	EMCN	EMCN	transcript	XM_006930944.4	protein_coding	5	c.416-4081G>T
chrB1	121309661	G	T	PASS	intron_variant	MODIFIER	EMCN	EMCN	transcript	XM_003985140.5	protein_coding	4	c.377-4081G>T
chrB1	121853921	T	G	PASS	intron_variant	MODIFIER	DAPP1	DAPP1	transcript	XM_003985144.6	protein_coding	1	c.101+12115A>C
chrB1	122760775	TCCCGCCCCCCCCCCC	T	PASS	intergenic_region	MODIFIER	LOC109499439-LOC111560246	LOC109499439-LOC111560246	intergenic_region	LOC109499439-LOC111560246		-1	n.122760776_122760790delCCCGCCCCCCCCCCC
chrB1	125239829	A	ATAGAATATATATATATATTT	PASS	intergenic_region	MODIFIER	LOC101081378-PDHA2	LOC101081378-PDHA2	intergenic_region	LOC101081378-PDHA2		-1	n.125239829_125239830insTAGAATATATATATATATTT
chrB1	125239852	TTG	T	PASS	intergenic_region	MODIFIER	LOC101081378-PDHA2	LOC101081378-PDHA2	intergenic_region	LOC101081378-PDHA2		-1	n.125239853_125239854delTG
chrB1	125936331	G	A	PASS	intron_variant	MODIFIER	BMPR1B	BMPR1B	transcript	XM_023252924.2	protein_coding	2	c.242-27062C>T
chrB1	125936331	G	A	PASS	intron_variant	MODIFIER	BMPR1B	BMPR1B	transcript	XM_019829210.2	protein_coding	1	c.-45-27062C>T
chrB1	125936331	G	A	PASS	intron_variant	MODIFIER	BMPR1B	BMPR1B	transcript	XM_019829189.3	protein_coding	1	c.56-27062C>T
chrB1	125936331	G	A	PASS	intron_variant	MODIFIER	BMPR1B	BMPR1B	transcript	XM_019829207.3	protein_coding	1	c.-45-27062C>T
chrB1	125936331	G	A	PASS	intron_variant	MODIFIER	BMPR1B	BMPR1B	transcript	XM_045056073.1	protein_coding	5	c.-17-27062C>T
chrB1	125936331	G	A	PASS	intron_variant	MODIFIER	BMPR1B	BMPR1B	transcript	XM_023252926.2	protein_coding	2	c.-17-27062C>T
chrB1	125936331	G	A	PASS	intron_variant	MODIFIER	BMPR1B	BMPR1B	transcript	XM_045056068.1	protein_coding	3	c.-17-27062C>T
chrB1	125936331	G	A	PASS	intron_variant	MODIFIER	BMPR1B	BMPR1B	transcript	XM_006930956.5	protein_coding	2	c.-17-27062C>T
chrB1	125936331	G	A	PASS	intron_variant	MODIFIER	BMPR1B	BMPR1B	transcript	XM_045056067.1	protein_coding	3	c.-17-27062C>T
chrB1	125936331	G	A	PASS	intron_variant	MODIFIER	BMPR1B	BMPR1B	transcript	XM_045056069.1	protein_coding	6	c.-17-27062C>T
chrB1	125936331	G	A	PASS	intron_variant	MODIFIER	BMPR1B	BMPR1B	transcript	XM_045056070.1	protein_coding	3	c.-125-25378C>T
chrB1	125936331	G	A	PASS	intron_variant	MODIFIER	BMPR1B	BMPR1B	transcript	XM_045056072.1	protein_coding	4	c.-17-27062C>T
chrB1	125936331	G	A	PASS	intron_variant	MODIFIER	BMPR1B	BMPR1B	transcript	XM_045056074.1	protein_coding	3	c.-45-27062C>T
chrB1	125936331	G	A	PASS	intron_variant	MODIFIER	BMPR1B	BMPR1B	transcript	XM_045056075.1	protein_coding	3	c.-153-25378C>T
chrB1	125936331	G	A	PASS	intron_variant	MODIFIER	BMPR1B	BMPR1B	transcript	XM_045056076.1	protein_coding	6	c.-45-27062C>T
chrB1	125936331	G	A	PASS	intron_variant	MODIFIER	BMPR1B	BMPR1B	transcript	XM_023252925.2	protein_coding	2	c.-17-27062C>T
chrB1	125936331	G	A	PASS	intron_variant	MODIFIER	BMPR1B	BMPR1B	transcript	XM_045056071.1	protein_coding	5	c.-17-27062C>T
chrB1	126955210	G	T	PASS	intron_variant	MODIFIER	LOC102899731	LOC102899731	transcript	XR_002741826.2	pseudogene	6	n.603+7287G>T
chrB1	126955210	G	T	PASS	intron_variant	MODIFIER	LOC102899731	LOC102899731	transcript	XR_006596930.1	pseudogene	7	n.718+7287G>T
chrB1	126955210	G	T	PASS	intron_variant	MODIFIER	LOC102899731	LOC102899731	transcript	XR_006596936.1	pseudogene	5	n.560+7287G>T
chrB1	126955210	G	T	PASS	intron_variant	MODIFIER	LOC102899731	LOC102899731	transcript	XR_006596937.1	pseudogene	7	n.718+7287G>T
chrB1	126955210	G	T	PASS	intron_variant	MODIFIER	LOC102899731	LOC102899731	transcript	XR_006596939.1	pseudogene	7	n.718+7287G>T
chrB1	126955210	G	T	PASS	intron_variant	MODIFIER	LOC102899731	LOC102899731	transcript	XR_006596941.1	pseudogene	7	n.718+7287G>T
chrB1	126955210	G	T	PASS	intron_variant	MODIFIER	LOC102899731	LOC102899731	transcript	XR_006596933.1	pseudogene	7	n.718+7287G>T
chrB1	126955210	G	T	PASS	intron_variant	MODIFIER	LOC102899731	LOC102899731	transcript	XR_006596932.1	pseudogene	7	n.718+7287G>T
chrB1	126955210	G	T	PASS	intron_variant	MODIFIER	LOC102899731	LOC102899731	transcript	XR_006596934.1	pseudogene	7	n.718+7287G>T
chrB1	128281376	T	TGTATAATAC	PASS	intron_variant	MODIFIER	GRID2	GRID2	transcript	XM_019829242.2	protein_coding	2	c.244+34631_244+34632insGTATTATAC
chrB1	128281376	T	TGTATAATAC	PASS	intron_variant	MODIFIER	GRID2	GRID2	transcript	XM_045056096.1	protein_coding	2	c.-12+34631_-12+34632insGTATTATAC
chrB1	128281380	T	C	PASS	intron_variant	MODIFIER	GRID2	GRID2	transcript	XM_019829242.2	protein_coding	2	c.244+34628A>G
chrB1	128281380	T	C	PASS	intron_variant	MODIFIER	GRID2	GRID2	transcript	XM_045056096.1	protein_coding	2	c.-12+34628A>G
chrB1	129301559	C	T	PASS	intron_variant	MODIFIER	CCSER1	CCSER1	transcript	XM_011281786.4	protein_coding	10	c.2218-53409G>A
chrB1	129301559	C	T	PASS	intron_variant	MODIFIER	CCSER1	CCSER1	transcript	XM_023252933.2	protein_coding	10	c.2218-53409G>A
chrB1	129301559	C	T	PASS	intron_variant	MODIFIER	CCSER1	CCSER1	transcript	XM_045056881.1	protein_coding	11	c.2218-53409G>A
chrB1	129301559	C	T	PASS	intron_variant	MODIFIER	CCSER1	CCSER1	transcript	XM_019829245.2	protein_coding	11	c.2264-53409G>A
chrB1	139411055	G	T	PASS	intron_variant	MODIFIER	CFAP299	CFAP299	transcript	XM_003985248.5	protein_coding	2	c.243-46872C>A
chrB1	139411055	G	T	PASS	intron_variant	MODIFIER	CFAP299	CFAP299	transcript	XM_045056173.1	protein_coding	2	c.138-46872C>A
chrB1	139411055	G	T	PASS	intron_variant	MODIFIER	CFAP299	CFAP299	transcript	XM_019829323.3	protein_coding	2	c.243-46872C>A
chrB1	139411055	G	T	PASS	intron_variant	MODIFIER	CFAP299	CFAP299	transcript	XR_002156231.3	pseudogene	2	n.271-46872C>A
chrB1	139419498	G	GCTTGAATAACTTTTTAAAAATGCTGTTGACTTATAATAAATTATTTTTTTTAAGTTAAGAAAACTTAATTGCTCCCCGCTCATTCAATAAAAGTCTATTA	PASS	intron_variant	MODIFIER	CFAP299	CFAP299	transcript	XM_003985248.5	protein_coding	2	c.243-55316_243-55315insTAATAGACTTTTATTGAATGAGCGGGGAGCAATTAAGTTTTCTTAACTTAAAAAAAATAATTTATTATAAGTCAACAGCATTTTTAAAAAGTTATTCAAG
chrB1	139419498	G	GCTTGAATAACTTTTTAAAAATGCTGTTGACTTATAATAAATTATTTTTTTTAAGTTAAGAAAACTTAATTGCTCCCCGCTCATTCAATAAAAGTCTATTA	PASS	intron_variant	MODIFIER	CFAP299	CFAP299	transcript	XM_045056173.1	protein_coding	2	c.138-55316_138-55315insTAATAGACTTTTATTGAATGAGCGGGGAGCAATTAAGTTTTCTTAACTTAAAAAAAATAATTTATTATAAGTCAACAGCATTTTTAAAAAGTTATTCAAG
chrB1	139419498	G	GCTTGAATAACTTTTTAAAAATGCTGTTGACTTATAATAAATTATTTTTTTTAAGTTAAGAAAACTTAATTGCTCCCCGCTCATTCAATAAAAGTCTATTA	PASS	intron_variant	MODIFIER	CFAP299	CFAP299	transcript	XM_019829323.3	protein_coding	2	c.243-55316_243-55315insTAATAGACTTTTATTGAATGAGCGGGGAGCAATTAAGTTTTCTTAACTTAAAAAAAATAATTTATTATAAGTCAACAGCATTTTTAAAAAGTTATTCAAG
chrB1	139419498	G	GCTTGAATAACTTTTTAAAAATGCTGTTGACTTATAATAAATTATTTTTTTTAAGTTAAGAAAACTTAATTGCTCCCCGCTCATTCAATAAAAGTCTATTA	PASS	intron_variant	MODIFIER	CFAP299	CFAP299	transcript	XR_002156231.3	pseudogene	2	n.271-55316_271-55315insTAATAGACTTTTATTGAATGAGCGGGGAGCAATTAAGTTTTCTTAACTTAAAAAAAATAATTTATTATAAGTCAACAGCATTTTTAAAAAGTTATTCAAG
chrB1	139419500	G	GAA	PASS	intron_variant	MODIFIER	CFAP299	CFAP299	transcript	XM_003985248.5	protein_coding	2	c.243-55318_243-55317insTT
chrB1	139419500	G	GAA	PASS	intron_variant	MODIFIER	CFAP299	CFAP299	transcript	XM_045056173.1	protein_coding	2	c.138-55318_138-55317insTT
chrB1	139419500	G	GAA	PASS	intron_variant	MODIFIER	CFAP299	CFAP299	transcript	XM_019829323.3	protein_coding	2	c.243-55318_243-55317insTT
chrB1	139419500	G	GAA	PASS	intron_variant	MODIFIER	CFAP299	CFAP299	transcript	XR_002156231.3	pseudogene	2	n.271-55318_271-55317insTT
chrB1	141145787	T	A	PASS	intron_variant	MODIFIER	ANXA3	ANXA3	transcript	XM_045056176.1	protein_coding	13	c.997-1548A>T
chrB1	141145787	T	A	PASS	intron_variant	MODIFIER	ANXA3	ANXA3	transcript	XM_023253018.2	protein_coding	12	c.913-1548A>T
chrB1	141145787	T	A	PASS	intron_variant	MODIFIER	ANXA3	ANXA3	transcript	XM_019829326.3	protein_coding	12	c.913-1548A>T
chrB1	141145787	T	A	PASS	intron_variant	MODIFIER	ANXA3	ANXA3	transcript	XM_045056177.1	protein_coding	13	c.997-1548A>T
chrB1	142054575	T	C	PASS	intergenic_region	MODIFIER	CNOT6L-TRNAQ-UUG_15	CNOT6L-TRNAQ-UUG_15	intergenic_region	CNOT6L-TRNAQ-UUG_15		-1	n.142054575T>C
chrB1	142056016	G	T	PASS	intergenic_region	MODIFIER	CNOT6L-TRNAQ-UUG_15	CNOT6L-TRNAQ-UUG_15	intergenic_region	CNOT6L-TRNAQ-UUG_15		-1	n.142056016G>T
chrB1	142056134	T	C	PASS	intergenic_region	MODIFIER	CNOT6L-TRNAQ-UUG_15	CNOT6L-TRNAQ-UUG_15	intergenic_region	CNOT6L-TRNAQ-UUG_15		-1	n.142056134T>C
chrB1	142143988	G	C	PASS	intergenic_region	MODIFIER	TRNAQ-UUG_15-CXCL13	TRNAQ-UUG_15-CXCL13	intergenic_region	TRNAQ-UUG_15-CXCL13		-1	n.142143988G>C
chrB1	142144232	A	C	PASS	intergenic_region	MODIFIER	TRNAQ-UUG_15-CXCL13	TRNAQ-UUG_15-CXCL13	intergenic_region	TRNAQ-UUG_15-CXCL13		-1	n.142144232A>C
chrB1	145453387	C	T	PASS	upstream_gene_variant	MODIFIER	LOC101094096	LOC101094096	transcript	XM_011281728.4	protein_coding	-1	c.-2101G>A
chrB1	145453387	C	T	PASS	downstream_gene_variant	MODIFIER	LOC101094344	LOC101094344	transcript	XM_003985329.5	protein_coding	-1	c.*3667G>A
chrB1	145453387	C	T	PASS	intron_variant	MODIFIER	LOC101094096	LOC101094096	transcript	XM_045056226.1	protein_coding	2	c.-53+1666G>A
chrB1	145453410	AT	A	PASS	upstream_gene_variant	MODIFIER	LOC101094096	LOC101094096	transcript	XM_011281728.4	protein_coding	-1	c.-2125delA
chrB1	145453410	AT	A	PASS	downstream_gene_variant	MODIFIER	LOC101094344	LOC101094344	transcript	XM_003985329.5	protein_coding	-1	c.*3643delA
chrB1	145453410	AT	A	PASS	intron_variant	MODIFIER	LOC101094096	LOC101094096	transcript	XM_045056226.1	protein_coding	2	c.-53+1642delA
chrB1	145453412	AAAAT	A	PASS	upstream_gene_variant	MODIFIER	LOC101094096	LOC101094096	transcript	XM_011281728.4	protein_coding	-1	c.-2130_-2127delATTT
chrB1	145453412	AAAAT	A	PASS	downstream_gene_variant	MODIFIER	LOC101094344	LOC101094344	transcript	XM_003985329.5	protein_coding	-1	c.*3638_*3641delATTT
chrB1	145453412	AAAAT	A	PASS	intron_variant	MODIFIER	LOC101094096	LOC101094096	transcript	XM_045056226.1	protein_coding	2	c.-53+1637_-53+1640delATTT
chrB1	150537588	T	TCTCCCTCCCTCC	PASS	intergenic_region	MODIFIER	LOC123385052-LOC111560324	LOC123385052-LOC111560324	intergenic_region	LOC123385052-LOC111560324		-1	n.150537588_150537589insCTCCCTCCCTCC
chrB1	150953030	T	C	PASS	intergenic_region	MODIFIER	LOC123385156-LOC123385157	LOC123385156-LOC123385157	intergenic_region	LOC123385156-LOC123385157		-1	n.150953030T>C
chrB1	150989587	T	C	PASS	intergenic_region	MODIFIER	LOC123385156-LOC123385157	LOC123385156-LOC123385157	intergenic_region	LOC123385156-LOC123385157		-1	n.150989587T>C
chrB1	151318073	G	GA	PASS	intergenic_region	MODIFIER	LOC123385156-LOC123385157	LOC123385156-LOC123385157	intergenic_region	LOC123385156-LOC123385157		-1	n.151318073_151318074insA
chrB1	151318084	G	GA	PASS	intergenic_region	MODIFIER	LOC123385156-LOC123385157	LOC123385156-LOC123385157	intergenic_region	LOC123385156-LOC123385157		-1	n.151318084_151318085insA
chrB1	151318107	AAAAG	A	PASS	intergenic_region	MODIFIER	LOC123385156-LOC123385157	LOC123385156-LOC123385157	intergenic_region	LOC123385156-LOC123385157		-1	n.151318108_151318111delAAAG
chrB1	155346969	G	A	PASS	intron_variant	MODIFIER	ADGRL3	ADGRL3	transcript	XM_045056289.1	protein_coding	2	c.-191+20352C>T
chrB1	155346969	G	A	PASS	intron_variant	MODIFIER	ADGRL3	ADGRL3	transcript	XM_011281860.4	protein_coding	2	c.-191+20352C>T
chrB1	155346969	G	A	PASS	intron_variant	MODIFIER	ADGRL3	ADGRL3	transcript	XM_045056290.1	protein_coding	2	c.-191+20352C>T
chrB1	155346969	G	A	PASS	intron_variant	MODIFIER	ADGRL3	ADGRL3	transcript	XM_045056292.1	protein_coding	2	c.-191+20352C>T
chrB1	155346969	G	A	PASS	intron_variant	MODIFIER	ADGRL3	ADGRL3	transcript	XM_045056293.1	protein_coding	2	c.-191+20352C>T
chrB1	155346969	G	A	PASS	intron_variant	MODIFIER	ADGRL3	ADGRL3	transcript	XM_045056294.1	protein_coding	2	c.-191+20352C>T
chrB1	155346969	G	A	PASS	intron_variant	MODIFIER	ADGRL3	ADGRL3	transcript	XM_045056295.1	protein_coding	2	c.-191+20352C>T
chrB1	155346969	G	A	PASS	intron_variant	MODIFIER	ADGRL3	ADGRL3	transcript	XM_045056296.1	protein_coding	2	c.-191+20352C>T
chrB1	155346969	G	A	PASS	intron_variant	MODIFIER	ADGRL3	ADGRL3	transcript	XM_045056297.1	protein_coding	2	c.-191+20352C>T
chrB1	155346969	G	A	PASS	intron_variant	MODIFIER	ADGRL3	ADGRL3	transcript	XM_045056298.1	protein_coding	2	c.-191+20352C>T
chrB1	155346969	G	A	PASS	intron_variant	MODIFIER	ADGRL3	ADGRL3	transcript	XM_045056299.1	protein_coding	2	c.-191+20352C>T
chrB1	155346969	G	A	PASS	intron_variant	MODIFIER	ADGRL3	ADGRL3	transcript	XM_045056300.1	protein_coding	2	c.-191+20352C>T
chrB1	155346969	G	A	PASS	intron_variant	MODIFIER	ADGRL3	ADGRL3	transcript	XM_045056301.1	protein_coding	2	c.-191+20352C>T
chrB1	155346969	G	A	PASS	intron_variant	MODIFIER	ADGRL3	ADGRL3	transcript	XM_045056302.1	protein_coding	2	c.-191+20352C>T
chrB1	155346969	G	A	PASS	intron_variant	MODIFIER	ADGRL3	ADGRL3	transcript	XM_045056303.1	protein_coding	2	c.-191+20352C>T
chrB1	155346969	G	A	PASS	intron_variant	MODIFIER	ADGRL3	ADGRL3	transcript	XM_045056304.1	protein_coding	2	c.-191+20352C>T
chrB1	155346969	G	A	PASS	intron_variant	MODIFIER	ADGRL3	ADGRL3	transcript	XM_045056305.1	protein_coding	2	c.-191+20352C>T
chrB1	155346969	G	A	PASS	intron_variant	MODIFIER	ADGRL3	ADGRL3	transcript	XM_045056306.1	protein_coding	2	c.-191+20352C>T
chrB1	155346969	G	A	PASS	intron_variant	MODIFIER	ADGRL3	ADGRL3	transcript	XM_045056307.1	protein_coding	2	c.-191+20352C>T
chrB1	155346969	G	A	PASS	intron_variant	MODIFIER	ADGRL3	ADGRL3	transcript	XM_045056308.1	protein_coding	2	c.-191+20352C>T
chrB1	155346969	G	A	PASS	intron_variant	MODIFIER	ADGRL3	ADGRL3	transcript	XM_045056309.1	protein_coding	2	c.-191+20352C>T
chrB1	155346969	G	A	PASS	intron_variant	MODIFIER	ADGRL3	ADGRL3	transcript	XM_045056310.1	protein_coding	2	c.-191+20352C>T
chrB1	155346969	G	A	PASS	intron_variant	MODIFIER	ADGRL3	ADGRL3	transcript	XM_045056312.1	protein_coding	2	c.-191+20352C>T
chrB1	155346969	G	A	PASS	intron_variant	MODIFIER	ADGRL3	ADGRL3	transcript	XM_045056313.1	protein_coding	2	c.-191+20352C>T
chrB1	155346969	G	A	PASS	intron_variant	MODIFIER	ADGRL3	ADGRL3	transcript	XM_045056314.1	protein_coding	2	c.-191+20352C>T
chrB1	155346969	G	A	PASS	intron_variant	MODIFIER	ADGRL3	ADGRL3	transcript	XM_045056315.1	protein_coding	2	c.-191+20352C>T
chrB1	155346969	G	A	PASS	intron_variant	MODIFIER	ADGRL3	ADGRL3	transcript	XM_045056316.1	protein_coding	2	c.-191+20352C>T
chrB1	155346969	G	A	PASS	intron_variant	MODIFIER	ADGRL3	ADGRL3	transcript	XM_045056317.1	protein_coding	2	c.-191+20352C>T
chrB1	155346969	G	A	PASS	intron_variant	MODIFIER	ADGRL3	ADGRL3	transcript	XM_045056318.1	protein_coding	2	c.-191+20352C>T
chrB1	160525660	G	C	PASS	intergenic_region	MODIFIER	LOC111560301-NMU	LOC111560301-NMU	intergenic_region	LOC111560301-NMU		-1	n.160525660G>C
chrB1	161572230	C	CTT	PASS	intergenic_region	MODIFIER	LOC109499164-LOC105260520	LOC109499164-LOC105260520	intergenic_region	LOC109499164-LOC105260520		-1	n.161572230_161572231insTT
chrB1	161572231	CAA	C	PASS	intergenic_region	MODIFIER	LOC109499164-LOC105260520	LOC109499164-LOC105260520	intergenic_region	LOC109499164-LOC105260520		-1	n.161572232_161572233delAA
chrB1	161572235	A	T	PASS	intergenic_region	MODIFIER	LOC109499164-LOC105260520	LOC109499164-LOC105260520	intergenic_region	LOC109499164-LOC105260520		-1	n.161572235A>T
chrB1	161572237	C	CCTT	PASS	intergenic_region	MODIFIER	LOC109499164-LOC105260520	LOC109499164-LOC105260520	intergenic_region	LOC109499164-LOC105260520		-1	n.161572237_161572238insCTT
chrB1	161572244	C	CTCCTTCCT	PASS	intergenic_region	MODIFIER	LOC109499164-LOC105260520	LOC109499164-LOC105260520	intergenic_region	LOC109499164-LOC105260520		-1	n.161572244_161572245insTCCTTCCT
chrB1	168742791	G	A	PASS	intergenic_region	MODIFIER	LOC123384704-LOC123385081	LOC123384704-LOC123385081	intergenic_region	LOC123384704-LOC123385081		-1	n.168742791G>A
chrB1	169142493	A	G	PASS	intron_variant	MODIFIER	GRXCR1	GRXCR1	transcript	XM_003985413.4	protein_coding	1	c.510+31416T>C
chrB1	169142493	A	G	PASS	intron_variant	MODIFIER	GRXCR1	GRXCR1	transcript	XM_019829568.3	protein_coding	2	c.343-35367T>C
chrB1	171130815	C	T	PASS	intergenic_region	MODIFIER	LOC102899373-RBM47	LOC102899373-RBM47	intergenic_region	LOC102899373-RBM47		-1	n.171130815C>T
chrB1	171130827	C	A	PASS	intergenic_region	MODIFIER	LOC102899373-RBM47	LOC102899373-RBM47	intergenic_region	LOC102899373-RBM47		-1	n.171130827C>A
chrB1	171130845	T	C	PASS	intergenic_region	MODIFIER	LOC102899373-RBM47	LOC102899373-RBM47	intergenic_region	LOC102899373-RBM47		-1	n.171130845T>C
chrB1	171156560	A	AC	PASS	intergenic_region	MODIFIER	LOC102899373-RBM47	LOC102899373-RBM47	intergenic_region	LOC102899373-RBM47		-1	n.171156560_171156561insC
chrB1	171332238	T	TTTTTTTTTTTTTTTTTTTTGGGGGGTGGGGGGG	PASS	intron_variant	MODIFIER	RBM47	RBM47	transcript	XM_045056443.1	protein_coding	1	c.81-13227_81-13226insTTTTTTTTTTTTTTTTTTTGGGGGGTGGGGGGG
chrB1	171332238	T	TTTTTTTTTTTTTTTTTTTTGGGGGGTGGGGGGG	PASS	intron_variant	MODIFIER	RBM47	RBM47	transcript	XM_019829605.2	protein_coding	3	c.-32+11480_-32+11481insTTTTTTTTTTTTTTTTTTTGGGGGGTGGGGGGG
chrB1	171332238	T	TTTTTTTTTTTTTTTTTTTTGGGGGGTGGGGGGG	PASS	intron_variant	MODIFIER	RBM47	RBM47	transcript	XM_045056445.1	protein_coding	4	c.-32+11480_-32+11481insTTTTTTTTTTTTTTTTTTTGGGGGGTGGGGGGG
chrB1	171332238	T	TTTTTTTTTTTTTTTTTTTTGGGGGGTGGGGGGG	PASS	intron_variant	MODIFIER	RBM47	RBM47	transcript	XM_045056446.1	protein_coding	2	c.-31-13227_-31-13226insTTTTTTTTTTTTTTTTTTTGGGGGGTGGGGGGG
chrB1	171332238	T	TTTTTTTTTTTTTTTTTTTTGGGGGGTGGGGGGG	PASS	intron_variant	MODIFIER	RBM47	RBM47	transcript	XM_019829606.3	protein_coding	2	c.-32+11480_-32+11481insTTTTTTTTTTTTTTTTTTTGGGGGGTGGGGGGG
chrB1	171332238	T	TTTTTTTTTTTTTTTTTTTTGGGGGGTGGGGGGG	PASS	intron_variant	MODIFIER	RBM47	RBM47	transcript	XM_045056444.1	protein_coding	1	c.81-13227_81-13226insTTTTTTTTTTTTTTTTTTTGGGGGGTGGGGGGG
chrB1	171332238	T	TTTTTTTTTTTTTTTTTTTTGGGGGGTGGGGGGG	PASS	intron_variant	MODIFIER	RBM47	RBM47	transcript	XM_019829604.3	protein_coding	2	c.-32+11480_-32+11481insTTTTTTTTTTTTTTTTTTTGGGGGGTGGGGGGG
chrB1	171332253	GTT	G	PASS	intron_variant	MODIFIER	RBM47	RBM47	transcript	XM_045056443.1	protein_coding	1	c.81-13211_81-13210delTT
chrB1	171332253	GTT	G	PASS	intron_variant	MODIFIER	RBM47	RBM47	transcript	XM_019829605.2	protein_coding	3	c.-32+11496_-32+11497delTT
chrB1	171332253	GTT	G	PASS	intron_variant	MODIFIER	RBM47	RBM47	transcript	XM_045056445.1	protein_coding	4	c.-32+11496_-32+11497delTT
chrB1	171332253	GTT	G	PASS	intron_variant	MODIFIER	RBM47	RBM47	transcript	XM_045056446.1	protein_coding	2	c.-31-13211_-31-13210delTT
chrB1	171332253	GTT	G	PASS	intron_variant	MODIFIER	RBM47	RBM47	transcript	XM_019829606.3	protein_coding	2	c.-32+11496_-32+11497delTT
chrB1	171332253	GTT	G	PASS	intron_variant	MODIFIER	RBM47	RBM47	transcript	XM_045056444.1	protein_coding	1	c.81-13211_81-13210delTT
chrB1	171332253	GTT	G	PASS	intron_variant	MODIFIER	RBM47	RBM47	transcript	XM_019829604.3	protein_coding	2	c.-32+11496_-32+11497delTT
chrB1	173117515	AAGG	A	PASS	intergenic_region	MODIFIER	LOC109499212-LOC109499373	LOC109499212-LOC109499373	intergenic_region	LOC109499212-LOC109499373		-1	n.173117516_173117518delAGG
chrB1	173264517	G	A	PASS	intergenic_region	MODIFIER	LOC109499373-LOC109499214	LOC109499373-LOC109499214	intergenic_region	LOC109499373-LOC109499214		-1	n.173264517G>A
chrB1	173682246	T	C	PASS	intergenic_region	MODIFIER	PGM2-TRNAQ-UUG_16	PGM2-TRNAQ-UUG_16	intergenic_region	PGM2-TRNAQ-UUG_16		-1	n.173682246T>C
chrB1	173692037	C	G	PASS	intergenic_region	MODIFIER	PGM2-TRNAQ-UUG_16	PGM2-TRNAQ-UUG_16	intergenic_region	PGM2-TRNAQ-UUG_16		-1	n.173692037C>G
chrB1	174129135	G	GGGGAGGGAGA	PASS	intron_variant	MODIFIER	NWD2	NWD2	transcript	XM_003985445.6	protein_coding	1	c.151+11921_151+11922insTCTCCCTCCC
chrB1	174129135	G	GGGGAGGGAGA	PASS	intron_variant	MODIFIER	NWD2	NWD2	transcript	XM_045056482.1	protein_coding	1	c.-188+11921_-188+11922insTCTCCCTCCC
chrB1	174438732	A	ATATACATATATATATATATG	PASS	intergenic_region	MODIFIER	LOC101096474-LOC123385088	LOC101096474-LOC123385088	intergenic_region	LOC101096474-LOC123385088		-1	n.174438732_174438733insTATACATATATATATATATG
chrB1	175859401	TTTA	T	PASS	intergenic_region	MODIFIER	LOC123385089-LOC123385091	LOC123385089-LOC123385091	intergenic_region	LOC123385089-LOC123385091		-1	n.175859402_175859404delTTA
chrB1	177176437	G	GT	PASS	intergenic_region	MODIFIER	LOC101096231-LOC102902307	LOC101096231-LOC102902307	intergenic_region	LOC101096231-LOC102902307		-1	n.177176437_177176438insT
chrB1	177538205	G	A	PASS	intergenic_region	MODIFIER	LOC102902307-LOC111560382	LOC102902307-LOC111560382	intergenic_region	LOC102902307-LOC111560382		-1	n.177538205G>A
chrB1	179047885	C	T	PASS	intergenic_region	MODIFIER	LOC101098949-LOC123385160	LOC101098949-LOC123385160	intergenic_region	LOC101098949-LOC123385160		-1	n.179047885C>T
chrB1	179047894	C	T	PASS	intergenic_region	MODIFIER	LOC101098949-LOC123385160	LOC101098949-LOC123385160	intergenic_region	LOC101098949-LOC123385160		-1	n.179047894C>T
chrB1	183163042	A	C	PASS	intergenic_region	MODIFIER	LOC109499464-LOC123384707	LOC109499464-LOC123384707	intergenic_region	LOC109499464-LOC123384707		-1	n.183163042A>C
chrB1	183948779	A	AGAGAGAGAGAGAGACAGG	PASS	intron_variant	MODIFIER	RBPJ	RBPJ	transcript	XM_045056498.1	protein_coding	1	c.-166-40936_-166-40935insCCTGTCTCTCTCTCTCTC
chrB1	183948779	A	AGAGAGAGAGAGAGACAGG	PASS	intron_variant	MODIFIER	RBPJ	RBPJ	transcript	XM_045056495.1	protein_coding	1	c.33-65559_33-65558insCCTGTCTCTCTCTCTCTC
chrB1	191891382	T	G	PASS	intergenic_region	MODIFIER	QDPR-LOC109499253	QDPR-LOC109499253	intergenic_region	QDPR-LOC109499253		-1	n.191891382T>G
chrB1	194962322	T	G	PASS	intergenic_region	MODIFIER	LOC101100561-LOC123385114	LOC101100561-LOC123385114	intergenic_region	LOC101100561-LOC123385114		-1	n.194962322T>G
chrB1	198590733	C	G	PASS	upstream_gene_variant	MODIFIER	LOC123385119	LOC123385119	transcript	XR_006597237.1	pseudogene	-1	n.-2086G>C
chrB1	198590733	C	G	PASS	intergenic_region	MODIFIER	LOC123385119-DRD5	LOC123385119-DRD5	intergenic_region	LOC123385119-DRD5		-1	n.198590733C>G
chrB1	201343372	C	T	PASS	intron_variant	MODIFIER	SORCS2	SORCS2	transcript	XM_023253426.2	protein_coding	1	c.493-15754C>T
chrB1	202544452	T	G	PASS	intergenic_region	MODIFIER	LOC123385187-ADRA2C	LOC123385187-ADRA2C	intergenic_region	LOC123385187-ADRA2C		-1	n.202544452T>G
chrB2	1056876	G	A	PASS	intergenic_region	MODIFIER	LOC101084538-LOC101084792	LOC101084538-LOC101084792	intergenic_region	LOC101084538-LOC101084792		-1	n.1056876G>A
chrB2	3025301	C	G	PASS	downstream_gene_variant	MODIFIER	LOC123385647	LOC123385647	transcript	XR_006598581.1	pseudogene	-1	n.*2323C>G
chrB2	3025301	C	G	PASS	intergenic_region	MODIFIER	LOC123385647-LOC109500265	LOC123385647-LOC109500265	intergenic_region	LOC123385647-LOC109500265		-1	n.3025301C>G
chrB2	3792416	G	A	PASS	upstream_gene_variant	MODIFIER	H1-6	H1-6	transcript	XM_003985721.3	protein_coding	-1	c.-1069G>A
chrB2	3792416	G	A	PASS	downstream_gene_variant	MODIFIER	LOC101092762	LOC101092762	transcript	XM_006931394.5	protein_coding	-1	c.*4029C>T
chrB2	3792416	G	A	PASS	intergenic_region	MODIFIER	LOC101092267-H1-6	LOC101092267-H1-6	intergenic_region	LOC101092267-H1-6		-1	n.3792416G>A
chrB2	4522016	A	ATG	PASS	intergenic_region	MODIFIER	CARMIL1-CMAH	CARMIL1-CMAH	intergenic_region	CARMIL1-CMAH		-1	n.4522016_4522017insTG
chrB2	5191070	G	GGATGGATGGATGGATGAGTGGATAGATGGATGGATGAATGTATCAATAGATTGATAAATGGATAGATGGATGGATGAATGGATGGACGAATGGGTGGATAGATGGATCGAT	PASS	intron_variant	MODIFIER	KIAA0319	KIAA0319	transcript	XM_045057056.1	protein_coding	10	c.1063+781_1063+782insGATGGATGGATGGATGAGTGGATAGATGGATGGATGAATGTATCAATAGATTGATAAATGGATAGATGGATGGATGAATGGATGGACGAATGGGTGGATAGATGGATCGAT
chrB2	7674064	G	GA	PASS	intron_variant	MODIFIER	LOC123385663	LOC123385663	transcript	XM_045058524.1	protein_coding	1	c.-294+9924_-294+9925insT
chrB2	7674064	G	GA	PASS	intron_variant	MODIFIER	LOC123385663	LOC123385663	transcript	XM_045058525.1	protein_coding	1	c.-457+9924_-457+9925insT
chrB2	9277270	G	A	PASS	intergenic_region	MODIFIER	MBOAT1-LOC111560662	MBOAT1-LOC111560662	intergenic_region	MBOAT1-LOC111560662		-1	n.9277270G>A
chrB2	12259705	G	A	PASS	intergenic_region	MODIFIER	LOC111560682-LOC111560666	LOC111560682-LOC111560666	intergenic_region	LOC111560682-LOC111560666		-1	n.12259705G>A
chrB2	14621051	C	CGGGGGGGGGGGG	PASS	intergenic_region	MODIFIER	LOC102902167-LOC123385292	LOC102902167-LOC123385292	intergenic_region	LOC102902167-LOC123385292		-1	n.14621051_14621052insGGGGGGGGGGGG
chrB2	15745874	C	A	PASS	intron_variant	MODIFIER	PHACTR1	PHACTR1	transcript	XM_011282184.4	protein_coding	5	c.251-6540G>T
chrB2	15745874	C	A	PASS	intron_variant	MODIFIER	PHACTR1	PHACTR1	transcript	XM_019830234.3	protein_coding	1	c.-26-6540G>T
chrB2	15745874	C	A	PASS	intron_variant	MODIFIER	PHACTR1	PHACTR1	transcript	XM_023253684.2	protein_coding	1	c.251-6540G>T
chrB2	15745874	C	A	PASS	intron_variant	MODIFIER	PHACTR1	PHACTR1	transcript	XM_011282187.4	protein_coding	1	c.-26-6540G>T
chrB2	15745874	C	A	PASS	intron_variant	MODIFIER	PHACTR1	PHACTR1	transcript	XM_011282188.4	protein_coding	1	c.-26-6540G>T
chrB2	15745874	C	A	PASS	intron_variant	MODIFIER	PHACTR1	PHACTR1	transcript	XM_045057106.1	protein_coding	2	c.155-6540G>T
chrB2	15745874	C	A	PASS	intron_variant	MODIFIER	PHACTR1	PHACTR1	transcript	XM_019830228.3	protein_coding	6	c.251-6540G>T
chrB2	15745874	C	A	PASS	intron_variant	MODIFIER	PHACTR1	PHACTR1	transcript	XM_019830232.3	protein_coding	6	c.251-6540G>T
chrB2	15745874	C	A	PASS	intron_variant	MODIFIER	PHACTR1	PHACTR1	transcript	XM_019830231.3	protein_coding	6	c.251-6540G>T
chrB2	15745874	C	A	PASS	intron_variant	MODIFIER	PHACTR1	PHACTR1	transcript	XM_019830233.3	protein_coding	6	c.251-6540G>T
chrB2	15838355	A	C	PASS	intron_variant	MODIFIER	PHACTR1	PHACTR1	transcript	XM_011282184.4	protein_coding	5	c.251-99021T>G
chrB2	15838355	A	C	PASS	intron_variant	MODIFIER	PHACTR1	PHACTR1	transcript	XM_011282187.4	protein_coding	1	c.-27+2183T>G
chrB2	15838355	A	C	PASS	intron_variant	MODIFIER	PHACTR1	PHACTR1	transcript	XM_011282188.4	protein_coding	1	c.-27+2647T>G
chrB2	15838355	A	C	PASS	intron_variant	MODIFIER	PHACTR1	PHACTR1	transcript	XM_045057106.1	protein_coding	2	c.155-99021T>G
chrB2	15838355	A	C	PASS	intron_variant	MODIFIER	PHACTR1	PHACTR1	transcript	XM_019830228.3	protein_coding	6	c.251-99021T>G
chrB2	15838355	A	C	PASS	intron_variant	MODIFIER	PHACTR1	PHACTR1	transcript	XM_019830232.3	protein_coding	6	c.251-99021T>G
chrB2	15838355	A	C	PASS	intron_variant	MODIFIER	PHACTR1	PHACTR1	transcript	XM_019830231.3	protein_coding	6	c.251-99021T>G
chrB2	15838355	A	C	PASS	intron_variant	MODIFIER	PHACTR1	PHACTR1	transcript	XM_019830233.3	protein_coding	6	c.251-99021T>G
chrB2	15838356	G	T	PASS	intron_variant	MODIFIER	PHACTR1	PHACTR1	transcript	XM_011282184.4	protein_coding	5	c.251-99022C>A
chrB2	15838356	G	T	PASS	intron_variant	MODIFIER	PHACTR1	PHACTR1	transcript	XM_011282187.4	protein_coding	1	c.-27+2182C>A
chrB2	15838356	G	T	PASS	intron_variant	MODIFIER	PHACTR1	PHACTR1	transcript	XM_011282188.4	protein_coding	1	c.-27+2646C>A
chrB2	15838356	G	T	PASS	intron_variant	MODIFIER	PHACTR1	PHACTR1	transcript	XM_045057106.1	protein_coding	2	c.155-99022C>A
chrB2	15838356	G	T	PASS	intron_variant	MODIFIER	PHACTR1	PHACTR1	transcript	XM_019830228.3	protein_coding	6	c.251-99022C>A
chrB2	15838356	G	T	PASS	intron_variant	MODIFIER	PHACTR1	PHACTR1	transcript	XM_019830232.3	protein_coding	6	c.251-99022C>A
chrB2	15838356	G	T	PASS	intron_variant	MODIFIER	PHACTR1	PHACTR1	transcript	XM_019830231.3	protein_coding	6	c.251-99022C>A
chrB2	15838356	G	T	PASS	intron_variant	MODIFIER	PHACTR1	PHACTR1	transcript	XM_019830233.3	protein_coding	6	c.251-99022C>A
chrB2	15838357	A	C	PASS	intron_variant	MODIFIER	PHACTR1	PHACTR1	transcript	XM_011282184.4	protein_coding	5	c.251-99023T>G
chrB2	15838357	A	C	PASS	intron_variant	MODIFIER	PHACTR1	PHACTR1	transcript	XM_011282187.4	protein_coding	1	c.-27+2181T>G
chrB2	15838357	A	C	PASS	intron_variant	MODIFIER	PHACTR1	PHACTR1	transcript	XM_011282188.4	protein_coding	1	c.-27+2645T>G
chrB2	15838357	A	C	PASS	intron_variant	MODIFIER	PHACTR1	PHACTR1	transcript	XM_045057106.1	protein_coding	2	c.155-99023T>G
chrB2	15838357	A	C	PASS	intron_variant	MODIFIER	PHACTR1	PHACTR1	transcript	XM_019830228.3	protein_coding	6	c.251-99023T>G
chrB2	15838357	A	C	PASS	intron_variant	MODIFIER	PHACTR1	PHACTR1	transcript	XM_019830232.3	protein_coding	6	c.251-99023T>G
chrB2	15838357	A	C	PASS	intron_variant	MODIFIER	PHACTR1	PHACTR1	transcript	XM_019830231.3	protein_coding	6	c.251-99023T>G
chrB2	15838357	A	C	PASS	intron_variant	MODIFIER	PHACTR1	PHACTR1	transcript	XM_019830233.3	protein_coding	6	c.251-99023T>G
chrB2	16593584	C	A	PASS	intron_variant	MODIFIER	LOC109500135	LOC109500135	transcript	XR_002157769.3	pseudogene	2	n.343+3760G>T
chrB2	16593592	C	A	PASS	intron_variant	MODIFIER	LOC109500135	LOC109500135	transcript	XR_002157769.3	pseudogene	2	n.343+3752G>T
chrB2	16593595	G	A	PASS	intron_variant	MODIFIER	LOC109500135	LOC109500135	transcript	XR_002157769.3	pseudogene	2	n.343+3749C>T
chrB2	18267002	G	A	PASS	intergenic_region	MODIFIER	LOC109499574-LOC109500137	LOC109499574-LOC109500137	intergenic_region	LOC109499574-LOC109500137		-1	n.18267002G>A
chrB2	18463085	C	T	PASS	intergenic_region	MODIFIER	LOC109500138-LOC109500139	LOC109500138-LOC109500139	intergenic_region	LOC109500138-LOC109500139		-1	n.18463085C>T
chrB2	18911901	TTCTTTC	T	PASS	intergenic_region	MODIFIER	LOC101096891-LOC109499575	LOC101096891-LOC109499575	intergenic_region	LOC101096891-LOC109499575		-1	n.18911902_18911907delTCTTTC
chrB2	18911921	T	C	PASS	intergenic_region	MODIFIER	LOC101096891-LOC109499575	LOC101096891-LOC109499575	intergenic_region	LOC101096891-LOC109499575		-1	n.18911921T>C
chrB2	22288747	AAAGAGCATTCTTTTTTTTTTTTTTTAATTTTTTTTTCAACGTTTATTTATTTTTGGGACAGAGAGAGACAGAGCATGAACGGGCGAGGGGCAGAGAGAGAGGGAGACACAGAATCGGAAACAGGCTCCAGGCTCTGAGCCATCAGCCCAGAGCCCGACGCAGGGCTCGAACTCACGGACCGCGAGATCGTGACCTGGCTGAAGTCGGACGCTTAACCGACTGCGCCACCCAGGCGCCCC	A	PASS	intron_variant	MODIFIER	F13A1	F13A1	transcript	XM_019830279.2	protein_coding	3	c.320-3308_320-3070del
chrB2	22288747	AAAGAGCATTCTTTTTTTTTTTTTTTAATTTTTTTTTCAACGTTTATTTATTTTTGGGACAGAGAGAGACAGAGCATGAACGGGCGAGGGGCAGAGAGAGAGGGAGACACAGAATCGGAAACAGGCTCCAGGCTCTGAGCCATCAGCCCAGAGCCCGACGCAGGGCTCGAACTCACGGACCGCGAGATCGTGACCTGGCTGAAGTCGGACGCTTAACCGACTGCGCCACCCAGGCGCCCC	A	PASS	intron_variant	MODIFIER	F13A1	F13A1	transcript	XM_006931478.3	protein_coding	3	c.320-3308_320-3070del
chrB2	22288747	AAAGAGCATTCTTTTTTTTTTTTTTTAATTTTTTTTTCAACGTTTATTTATTTTTGGGACAGAGAGAGACAGAGCATGAACGGGCGAGGGGCAGAGAGAGAGGGAGACACAGAATCGGAAACAGGCTCCAGGCTCTGAGCCATCAGCCCAGAGCCCGACGCAGGGCTCGAACTCACGGACCGCGAGATCGTGACCTGGCTGAAGTCGGACGCTTAACCGACTGCGCCACCCAGGCGCCCC	A	PASS	intron_variant	MODIFIER	F13A1	F13A1	transcript	XM_045057168.1	protein_coding	3	c.320-3308_320-3070del
chrB2	25569037	CCTTCCTTTT	C	PASS	upstream_gene_variant	MODIFIER	SERPINB6	SERPINB6	transcript	XM_006931495.5	protein_coding	-1	c.-4882_-4874delCTTCCTTTT
chrB2	25569037	CCTTCCTTTT	C	PASS	downstream_gene_variant	MODIFIER	LOC109499600	LOC109499600	transcript	XR_002156944.2	pseudogene	-1	n.*1178_*1186delCTTCCTTTT
chrB2	25569037	CCTTCCTTTT	C	PASS	intron_variant	MODIFIER	LOC111560432	LOC111560432	transcript	XR_006597613.1	pseudogene	1	n.464+146_464+154delAAAAGGAAG
chrB2	32362403	TTGGGTAGTTGGATGGATGGATGGATAGATGGATGGATGGATGGATGGATGTATAAG	T	PASS	intron_variant	MODIFIER	ITPR3	ITPR3	transcript	XM_023253857.2	protein_coding	1	c.90-1399_90-1344delTGGGTAGTTGGATGGATGGATGGATAGATGGATGGATGGATGGATGGATGTATAAG
chrB2	32362403	TTGGGTAGTTGGATGGATGGATGGATAGATGGATGGATGGATGGATGGATGTATAAG	T	PASS	intron_variant	MODIFIER	LOC111560455	LOC111560455	transcript	XR_002742248.2	pseudogene	1	n.352-645_352-590delCTTATACATCCATCCATCCATCCATCCATCTATCCATCCATCCATCCAACTACCCA
chrB2	32362403	TTGGGTAGTTGGATGGATGGATGGATAGATGGATGGATGGATGGATGGATGTATAAG	T	PASS	intron_variant	MODIFIER	ITPR3	ITPR3	transcript	XM_045057408.1	protein_coding	1	c.90-1399_90-1344delTGGGTAGTTGGATGGATGGATGGATAGATGGATGGATGGATGGATGGATGTATAAG
chrB2	32362403	TTGGGTAGTTGGATGGATGGATGGATAGATGGATGGATGGATGGATGGATGTATAAG	T	PASS	intron_variant	MODIFIER	ITPR3	ITPR3	transcript	XM_045057407.1	protein_coding	1	c.90-1399_90-1344delTGGGTAGTTGGATGGATGGATGGATAGATGGATGGATGGATGGATGGATGTATAAG
chrB2	33233973	G	GGGGGGGGA	PASS	downstream_gene_variant	MODIFIER	ILRUN	ILRUN	transcript	XM_023253871.2	protein_coding	-1	c.*7961_*7962insTCCCCCCC
chrB2	33233973	G	GGGGGGGGA	PASS	downstream_gene_variant	MODIFIER	ILRUN	ILRUN	transcript	XM_023253872.2	protein_coding	-1	c.*7961_*7962insTCCCCCCC
chrB2	33233973	G	GGGGGGGGA	PASS	intergenic_region	MODIFIER	SPDEF-ILRUN	SPDEF-ILRUN	intergenic_region	SPDEF-ILRUN		-1	n.33233973_33233974insGGGGGGGA
chrB2	37250336	GA	G	PASS	intron_variant	MODIFIER	DNAH8	DNAH8	transcript	XM_019830547.3	protein_coding	63	c.9234-2149delA
chrB2	37250336	GA	G	PASS	intron_variant	MODIFIER	DNAH8	DNAH8	transcript	XM_045057489.1	protein_coding	63	c.9234-2149delA
chrB2	37250336	GA	G	PASS	intron_variant	MODIFIER	DNAH8	DNAH8	transcript	XR_006597730.1	pseudogene	63	n.9550-2149delA
chrB2	37250336	GA	G	PASS	intron_variant	MODIFIER	DNAH8	DNAH8	transcript	XM_045057486.1	protein_coding	63	c.9234-2149delA
chrB2	37250336	GA	G	PASS	intron_variant	MODIFIER	DNAH8	DNAH8	transcript	XM_045057484.1	protein_coding	63	c.9234-2149delA
chrB2	37250336	GA	G	PASS	intron_variant	MODIFIER	DNAH8	DNAH8	transcript	XM_045057485.1	protein_coding	62	c.9099-2149delA
chrB2	37250336	GA	G	PASS	intron_variant	MODIFIER	DNAH8	DNAH8	transcript	XM_045057487.1	protein_coding	61	c.8880-2149delA
chrB2	37250336	GA	G	PASS	intron_variant	MODIFIER	DNAH8	DNAH8	transcript	XM_045057488.1	protein_coding	58	c.8382-2149delA
chrB2	41968081	C	CAG	PASS	intergenic_region	MODIFIER	LOC101097065-MRPL14	LOC101097065-MRPL14	intergenic_region	LOC101097065-MRPL14		-1	n.41968081_41968082insAG
chrB2	41968099	G	C	PASS	intergenic_region	MODIFIER	LOC101097065-MRPL14	LOC101097065-MRPL14	intergenic_region	LOC101097065-MRPL14		-1	n.41968099G>C
chrB2	41968123	C	T	PASS	intergenic_region	MODIFIER	LOC101097065-MRPL14	LOC101097065-MRPL14	intergenic_region	LOC101097065-MRPL14		-1	n.41968123C>T
chrB2	42646966	C	CT	PASS	intron_variant	MODIFIER	SUPT3H	SUPT3H	transcript	XM_045058574.1	protein_coding	11	c.1081-15803_1081-15802insA
chrB2	42646966	C	CT	PASS	intron_variant	MODIFIER	SUPT3H	SUPT3H	transcript	XM_045058576.1	protein_coding	11	c.1135-15803_1135-15802insA
chrB2	42646966	C	CT	PASS	intron_variant	MODIFIER	SUPT3H	SUPT3H	transcript	XM_045058578.1	protein_coding	11	c.1135-15822_1135-15821insA
chrB2	42646966	C	CT	PASS	intron_variant	MODIFIER	SUPT3H	SUPT3H	transcript	XM_045058580.1	protein_coding	12	c.823-15803_823-15802insA
chrB2	42646966	C	CT	PASS	intron_variant	MODIFIER	SUPT3H	SUPT3H	transcript	XM_045058579.1	protein_coding	13	c.823-15803_823-15802insA
chrB2	42646966	C	CT	PASS	intron_variant	MODIFIER	SUPT3H	SUPT3H	transcript	XM_045058582.1	protein_coding	13	c.823-15803_823-15802insA
chrB2	42646966	C	CT	PASS	intron_variant	MODIFIER	SUPT3H	SUPT3H	transcript	XM_045058583.1	protein_coding	13	c.823-15803_823-15802insA
chrB2	42646966	C	CT	PASS	intron_variant	MODIFIER	SUPT3H	SUPT3H	transcript	XM_045058575.1	protein_coding	11	c.1081-15803_1081-15802insA
chrB2	42646966	C	CT	PASS	intron_variant	MODIFIER	SUPT3H	SUPT3H	transcript	XM_045058577.1	protein_coding	11	c.1135-15822_1135-15821insA
chrB2	43597026	C	G	PASS	intergenic_region	MODIFIER	LOC101098951-LOC109499688	LOC101098951-LOC109499688	intergenic_region	LOC101098951-LOC109499688		-1	n.43597026C>G
chrB2	45866301	C	T	PASS	intergenic_region	MODIFIER	LOC109499696-LOC123385386	LOC109499696-LOC123385386	intergenic_region	LOC109499696-LOC123385386		-1	n.45866301C>T
chrB2	45870229	C	T	PASS	intergenic_region	MODIFIER	LOC109499696-LOC123385386	LOC109499696-LOC123385386	intergenic_region	LOC109499696-LOC123385386		-1	n.45870229C>T
chrB2	46443814	T	A	PASS	intergenic_region	MODIFIER	LOC111560638-LOC101092363	LOC111560638-LOC101092363	intergenic_region	LOC111560638-LOC101092363		-1	n.46443814T>A
chrB2	47473837	G	A	PASS	intergenic_region	MODIFIER	LOC101094348-DEFB114	LOC101094348-DEFB114	intergenic_region	LOC101094348-DEFB114		-1	n.47473837G>A
chrB2	47473840	G	C	PASS	intergenic_region	MODIFIER	LOC101094348-DEFB114	LOC101094348-DEFB114	intergenic_region	LOC101094348-DEFB114		-1	n.47473840G>C
chrB2	51258085	GTCTT	G	PASS	intron_variant	MODIFIER	LRRC1	LRRC1	transcript	XM_023254065.2	protein_coding	2	c.277+11402_277+11405delTCTT
chrB2	51258085	GTCTT	G	PASS	intron_variant	MODIFIER	LRRC1	LRRC1	transcript	XM_045057656.1	protein_coding	2	c.169+11402_169+11405delTCTT
chrB2	56844531	A	C	PASS	intergenic_region	MODIFIER	LOC123385413-LOC109500185	LOC123385413-LOC109500185	intergenic_region	LOC123385413-LOC109500185		-1	n.56844531A>C
chrB2	56844627	C	G	PASS	intergenic_region	MODIFIER	LOC123385413-LOC109500185	LOC123385413-LOC109500185	intergenic_region	LOC123385413-LOC109500185		-1	n.56844627C>G
chrB2	58954257	T	A	PASS	intron_variant	MODIFIER	LOC101082908	LOC101082908	transcript	XM_045057712.1	protein_coding	5	c.907+35640A>T
chrB2	58954257	T	A	PASS	intron_variant	MODIFIER	LOC101082908	LOC101082908	transcript	XM_045057713.1	protein_coding	5	c.907+35640A>T
chrB2	58954257	T	A	PASS	intron_variant	MODIFIER	LOC101082908	LOC101082908	transcript	XM_045057714.1	protein_coding	5	c.907+35640A>T
chrB2	59937943	G	A	PASS	intergenic_region	MODIFIER	LOC123385419-LOC101083425	LOC123385419-LOC101083425	intergenic_region	LOC123385419-LOC101083425		-1	n.59937943G>A
chrB2	61810545	C	T	PASS	intron_variant	MODIFIER	ADGRB3	ADGRB3	transcript	XM_006931831.5	protein_coding	2	c.757+34822C>T
chrB2	61810545	C	T	PASS	intron_variant	MODIFIER	ADGRB3	ADGRB3	transcript	XM_011282405.4	protein_coding	2	c.757+34822C>T
chrB2	61810545	C	T	PASS	intron_variant	MODIFIER	ADGRB3	ADGRB3	transcript	XM_011282404.4	protein_coding	3	c.757+34822C>T
chrB2	61810545	C	T	PASS	intron_variant	MODIFIER	ADGRB3	ADGRB3	transcript	XM_045057715.1	protein_coding	2	c.757+34822C>T
chrB2	65631597	G	A	PASS	intron_variant	MODIFIER	KCNQ5	KCNQ5	transcript	XM_011282435.3	protein_coding	1	c.425+128553G>A
chrB2	65631597	G	A	PASS	intron_variant	MODIFIER	KCNQ5	KCNQ5	transcript	XM_023254134.2	protein_coding	1	c.425+128553G>A
chrB2	65631597	G	A	PASS	intron_variant	MODIFIER	KCNQ5	KCNQ5	transcript	XM_023254135.2	protein_coding	1	c.425+128553G>A
chrB2	67235058	T	C	PASS	intergenic_region	MODIFIER	LOC111560639-COL12A1	LOC111560639-COL12A1	intergenic_region	LOC111560639-COL12A1		-1	n.67235058T>C
chrB2	68537477	T	TCC	PASS	intron_variant	MODIFIER	LOC123385436	LOC123385436	transcript	XR_006597927.1	pseudogene	1	n.159-21714_159-21713insCC
chrB2	69511193	TATAC	T	PASS	intergenic_region	MODIFIER	HTR1B-MEI4	HTR1B-MEI4	intergenic_region	HTR1B-MEI4		-1	n.69511194_69511197delATAC
chrB2	71756619	A	AC	PASS	intron_variant	MODIFIER	TTK	TTK	transcript	XM_019830885.3	protein_coding	6	c.613+369_613+370insC
chrB2	71756619	A	AC	PASS	intron_variant	MODIFIER	TTK	TTK	transcript	XM_019830888.3	protein_coding	5	c.613+369_613+370insC
chrB2	71756619	A	AC	PASS	intron_variant	MODIFIER	TTK	TTK	transcript	XM_045057767.1	protein_coding	5	c.613+369_613+370insC
chrB2	71756619	A	AC	PASS	intron_variant	MODIFIER	TTK	TTK	transcript	XM_045057768.1	protein_coding	5	c.613+369_613+370insC
chrB2	71756619	A	AC	PASS	intron_variant	MODIFIER	TTK	TTK	transcript	XM_045057769.1	protein_coding	5	c.613+369_613+370insC
chrB2	71756619	A	AC	PASS	intron_variant	MODIFIER	TTK	TTK	transcript	XM_019830889.3	protein_coding	5	c.613+369_613+370insC
chrB2	71756619	A	AC	PASS	intron_variant	MODIFIER	TTK	TTK	transcript	XM_019830886.3	protein_coding	6	c.613+369_613+370insC
chrB2	71868518	T	TGCC	PASS	intron_variant	MODIFIER	BCKDHB	BCKDHB	transcript	XM_003986336.5	protein_coding	2	c.275-696_275-695insGCC
chrB2	71868518	T	TGCC	PASS	intron_variant	MODIFIER	BCKDHB	BCKDHB	transcript	XR_002157238.2	pseudogene	2	n.337-696_337-695insGCC
chrB2	71868518	T	TGCC	PASS	intron_variant	MODIFIER	BCKDHB	BCKDHB	transcript	XR_002157239.2	pseudogene	2	n.337-696_337-695insGCC
chrB2	71868518	T	TGCC	PASS	intron_variant	MODIFIER	BCKDHB	BCKDHB	transcript	XM_006931864.4	protein_coding	2	c.275-696_275-695insGCC
chrB2	74591847	C	CTCTCTCTCTCTCTCTCTCTCTCTGTCTCTCTCTCTCTCTG	PASS	intron_variant	MODIFIER	ME1	ME1	transcript	XM_011282499.4	protein_coding	12	c.1450-657_1450-656insCAGAGAGAGAGAGAGACAGAGAGAGAGAGAGAGAGAGAGA
chrB2	81797975	A	G	PASS	intergenic_region	MODIFIER	LOC109499778-LOC111560752	LOC109499778-LOC111560752	intergenic_region	LOC109499778-LOC111560752		-1	n.81797975A>G
chrB2	82937523	G	A	PASS	intergenic_region	MODIFIER	LOC111560616-LOC123385467	LOC111560616-LOC123385467	intergenic_region	LOC111560616-LOC123385467		-1	n.82937523G>A
chrB2	82937651	G	A	PASS	intergenic_region	MODIFIER	LOC111560616-LOC123385467	LOC111560616-LOC123385467	intergenic_region	LOC111560616-LOC123385467		-1	n.82937651G>A
chrB2	85314050	C	T	PASS	intron_variant	MODIFIER	LOC109500196	LOC109500196	transcript	XR_002157837.3	pseudogene	1	n.93+5325G>A
chrB2	85314077	G	A	PASS	intron_variant	MODIFIER	LOC109500196	LOC109500196	transcript	XR_002157837.3	pseudogene	1	n.93+5298C>T
chrB2	85314173	A	G	PASS	intron_variant	MODIFIER	LOC109500196	LOC109500196	transcript	XR_002157837.3	pseudogene	1	n.93+5202T>C
chrB2	85314240	T	C	PASS	intron_variant	MODIFIER	LOC109500196	LOC109500196	transcript	XR_002157837.3	pseudogene	1	n.93+5135A>G
chrB2	93682224	TCTG	T	PASS	intron_variant	MODIFIER	LOC111560505	LOC111560505	transcript	XR_006598120.1	pseudogene	2	n.4863-19300_4863-19298delCAG
chrB2	96227939	A	T	PASS	intron_variant	MODIFIER	PDSS2	PDSS2	transcript	XR_002742389.2	pseudogene	7	n.1349-5215T>A
chrB2	98516225	T	TA	PASS	intron_variant	MODIFIER	AK9	AK9	transcript	XM_045058594.1	protein_coding	8	c.633+144_633+145insT
chrB2	98516225	T	TA	PASS	intron_variant	MODIFIER	AK9	AK9	transcript	XM_045058599.1	protein_coding	7	c.633+144_633+145insT
chrB2	98516225	T	TA	PASS	intron_variant	MODIFIER	AK9	AK9	transcript	XM_045058601.1	protein_coding	2	c.-15-4737_-15-4736insT
chrB2	98516225	T	TA	PASS	intron_variant	MODIFIER	AK9	AK9	transcript	XM_045058596.1	protein_coding	7	c.633+144_633+145insT
chrB2	98516225	T	TA	PASS	intron_variant	MODIFIER	AK9	AK9	transcript	XM_023254235.2	protein_coding	7	c.633+144_633+145insT
chrB2	98516225	T	TA	PASS	intron_variant	MODIFIER	AK9	AK9	transcript	XM_045058595.1	protein_coding	8	c.633+144_633+145insT
chrB2	98516225	T	TA	PASS	intron_variant	MODIFIER	AK9	AK9	transcript	XM_045058597.1	protein_coding	7	c.633+144_633+145insT
chrB2	98516225	T	TA	PASS	intron_variant	MODIFIER	AK9	AK9	transcript	XM_045058598.1	protein_coding	7	c.633+144_633+145insT
chrB2	98516225	T	TA	PASS	intron_variant	MODIFIER	AK9	AK9	transcript	XM_045058600.1	protein_coding	6	c.444+3077_444+3078insT
chrB2	98516225	T	TA	PASS	intron_variant	MODIFIER	AK9	AK9	transcript	XR_006598614.1	pseudogene	7	n.1275+144_1275+145insT
chrB2	98516225	T	TA	PASS	intron_variant	MODIFIER	AK9	AK9	transcript	XR_006598615.1	pseudogene	7	n.1275+144_1275+145insT
chrB2	98516225	T	TA	PASS	intron_variant	MODIFIER	AK9	AK9	transcript	XM_045058602.1	protein_coding	7	c.633+144_633+145insT
chrB2	100984182	A	ACCTCGT	PASS	intergenic_region	MODIFIER	RFPL4B-LOC105260597	RFPL4B-LOC105260597	intergenic_region	RFPL4B-LOC105260597		-1	n.100984182_100984183insCCTCGT
chrB2	101070679	T	TC	PASS	intergenic_region	MODIFIER	LOC105260597-LOC123385516	LOC105260597-LOC123385516	intergenic_region	LOC105260597-LOC123385516		-1	n.101070679_101070680insC
chrB2	101604020	G	GTCCAGAATTTGCATGGTGGAAACTACAAAATGTTGGTGAAAGAAACACAAAAATAATAATAAATGAAAGTCTCAATATA	PASS	intergenic_region	MODIFIER	LOC123385517-LOC102900933	LOC123385517-LOC102900933	intergenic_region	LOC123385517-LOC102900933		-1	n.101604020_101604021insTCCAGAATTTGCATGGTGGAAACTACAAAATGTTGGTGAAAGAAACACAAAAATAATAATAAATGAAAGTCTCAATATA
chrB2	104062660	AAAAAAAGAGAG	A	PASS	intergenic_region	MODIFIER	LOC101094929-FRK	LOC101094929-FRK	intergenic_region	LOC101094929-FRK		-1	n.104062661_104062671delAAAAAAGAGAG
chrB2	108158837	A	ATGTATGTATG	PASS	intron_variant	MODIFIER	LOC109499872	LOC109499872	transcript	XR_006598226.1	pseudogene	10	n.1330+15801_1330+15802insTGTATGTATG
chrB2	108158837	A	ATGTATGTATG	PASS	intron_variant	MODIFIER	LOC109499872	LOC109499872	transcript	XR_002157423.3	pseudogene	4	n.2493-18721_2493-18720insTGTATGTATG
chrB2	108158837	A	ATGTATGTATG	PASS	intron_variant	MODIFIER	LOC109499872	LOC109499872	transcript	XR_006598227.1	pseudogene	4	n.2411-18721_2411-18720insTGTATGTATG
chrB2	108158837	A	ATGTATGTATG	PASS	intron_variant	MODIFIER	LOC109499872	LOC109499872	transcript	XR_006598229.1	pseudogene	5	n.2635-18721_2635-18720insTGTATGTATG
chrB2	108158837	A	ATGTATGTATG	PASS	intron_variant	MODIFIER	LOC109499872	LOC109499872	transcript	XR_006598230.1	pseudogene	5	n.2553-18721_2553-18720insTGTATGTATG
chrB2	108158837	A	ATGTATGTATG	PASS	intron_variant	MODIFIER	LOC109499872	LOC109499872	transcript	XR_006598231.1	pseudogene	4	n.435-18721_435-18720insTGTATGTATG
chrB2	109117812	T	A	PASS	intergenic_region	MODIFIER	GJA1-LOC101100471	GJA1-LOC101100471	intergenic_region	GJA1-LOC101100471		-1	n.109117812T>A
chrB2	109117830	T	A	PASS	intergenic_region	MODIFIER	GJA1-LOC101100471	GJA1-LOC101100471	intergenic_region	GJA1-LOC101100471		-1	n.109117830T>A
chrB2	114728440	T	TTCC	PASS	intron_variant	MODIFIER	THEMIS	THEMIS	transcript	XM_006931988.4	protein_coding	4	c.1759-9654_1759-9653insGGA
chrB2	114728440	T	TTCC	PASS	intron_variant	MODIFIER	THEMIS	THEMIS	transcript	XM_045058018.1	protein_coding	4	c.1543-9654_1543-9653insGGA
chrB2	114728440	T	TTCC	PASS	intron_variant	MODIFIER	THEMIS	THEMIS	transcript	XM_045058017.1	protein_coding	5	c.1759-9654_1759-9653insGGA
chrB2	120327306	C	T	PASS	intergenic_region	MODIFIER	LOC109500214-LOC109500215	LOC109500214-LOC109500215	intergenic_region	LOC109500214-LOC109500215		-1	n.120327306C>T
chrB2	121428878	T	C	PASS	intron_variant	MODIFIER	HBS1L	HBS1L	transcript	XM_006932040.4	protein_coding	15	c.1800+3407A>G
chrB2	121428878	T	C	PASS	intron_variant	MODIFIER	HBS1L	HBS1L	transcript	XM_045058087.1	protein_coding	12	c.1305+3407A>G
chrB2	121428878	T	C	PASS	intron_variant	MODIFIER	HBS1L	HBS1L	transcript	XM_006932041.4	protein_coding	13	c.1395+3407A>G
chrB2	121429619	C	T	PASS	intron_variant	MODIFIER	HBS1L	HBS1L	transcript	XM_006932040.4	protein_coding	15	c.1800+2666G>A
chrB2	121429619	C	T	PASS	intron_variant	MODIFIER	HBS1L	HBS1L	transcript	XM_045058087.1	protein_coding	12	c.1305+2666G>A
chrB2	121429619	C	T	PASS	intron_variant	MODIFIER	HBS1L	HBS1L	transcript	XM_006932041.4	protein_coding	13	c.1395+2666G>A
chrB2	121429723	C	T	PASS	intron_variant	MODIFIER	HBS1L	HBS1L	transcript	XM_006932040.4	protein_coding	15	c.1800+2562G>A
chrB2	121429723	C	T	PASS	intron_variant	MODIFIER	HBS1L	HBS1L	transcript	XM_045058087.1	protein_coding	12	c.1305+2562G>A
chrB2	121429723	C	T	PASS	intron_variant	MODIFIER	HBS1L	HBS1L	transcript	XM_006932041.4	protein_coding	13	c.1395+2562G>A
chrB2	122001277	A	G	PASS	intron_variant	MODIFIER	PDE7B	PDE7B	transcript	XM_045058098.1	protein_coding	1	c.-172-54418A>G
chrB2	123196321	C	CA	PASS	intron_variant	MODIFIER	LOC109500221	LOC109500221	transcript	XR_002157868.3	pseudogene	1	n.396+1060_396+1061insA
chrB2	123196321	C	CA	PASS	intron_variant	MODIFIER	LOC109500221	LOC109500221	transcript	XR_002157867.3	pseudogene	1	n.148+1466_148+1467insA
chrB2	123458176	A	T	PASS	intergenic_region	MODIFIER	LOC109499916-OLIG3	LOC109499916-OLIG3	intergenic_region	LOC109499916-OLIG3		-1	n.123458176A>T
chrB2	123458178	AT	A	PASS	intergenic_region	MODIFIER	LOC109499916-OLIG3	LOC109499916-OLIG3	intergenic_region	LOC109499916-OLIG3		-1	n.123458179delT
chrB2	130992913	A	G	PASS	intron_variant	MODIFIER	EPM2A	EPM2A	transcript	XM_023254472.2	protein_coding	1	c.301+13815T>C
chrB2	130992913	A	G	PASS	intron_variant	MODIFIER	EPM2A	EPM2A	transcript	XM_045058169.1	protein_coding	1	c.301+13815T>C
chrB2	134211655	T	TG	PASS	intergenic_region	MODIFIER	LOC109499958-TAB2	LOC109499958-TAB2	intergenic_region	LOC109499958-TAB2		-1	n.134211655_134211656insG
chrB2	134813951	C	T	PASS	intron_variant	MODIFIER	LOC102899212	LOC102899212	transcript	XM_019831384.3	protein_coding	3	c.629-149C>T
chrB2	134813951	C	T	PASS	intron_variant	MODIFIER	LOC102899212	LOC102899212	transcript	XM_011282573.4	protein_coding	3	c.629-149C>T
chrB2	136083540	T	C	PASS	intron_variant	MODIFIER	CCDC170	CCDC170	transcript	XM_023254511.2	protein_coding	2	c.7-6867T>C
chrB2	136083540	T	C	PASS	intron_variant	MODIFIER	CCDC170	CCDC170	transcript	XM_023254512.2	protein_coding	1	c.-61-6867T>C
chrB2	136083540	T	C	PASS	intron_variant	MODIFIER	CCDC170	CCDC170	transcript	XM_019831394.3	protein_coding	1	c.-61-6867T>C
chrB2	136083545	T	C	PASS	intron_variant	MODIFIER	CCDC170	CCDC170	transcript	XM_023254511.2	protein_coding	2	c.7-6862T>C
chrB2	136083545	T	C	PASS	intron_variant	MODIFIER	CCDC170	CCDC170	transcript	XM_023254512.2	protein_coding	1	c.-61-6862T>C
chrB2	136083545	T	C	PASS	intron_variant	MODIFIER	CCDC170	CCDC170	transcript	XM_019831394.3	protein_coding	1	c.-61-6862T>C
chrB2	136083550	T	C	PASS	intron_variant	MODIFIER	CCDC170	CCDC170	transcript	XM_023254511.2	protein_coding	2	c.7-6857T>C
chrB2	136083550	T	C	PASS	intron_variant	MODIFIER	CCDC170	CCDC170	transcript	XM_023254512.2	protein_coding	1	c.-61-6857T>C
chrB2	136083550	T	C	PASS	intron_variant	MODIFIER	CCDC170	CCDC170	transcript	XM_019831394.3	protein_coding	1	c.-61-6857T>C
chrB2	136083555	T	C	PASS	intron_variant	MODIFIER	CCDC170	CCDC170	transcript	XM_023254511.2	protein_coding	2	c.7-6852T>C
chrB2	136083555	T	C	PASS	intron_variant	MODIFIER	CCDC170	CCDC170	transcript	XM_023254512.2	protein_coding	1	c.-61-6852T>C
chrB2	136083555	T	C	PASS	intron_variant	MODIFIER	CCDC170	CCDC170	transcript	XM_019831394.3	protein_coding	1	c.-61-6852T>C
chrB2	140017058	T	TTTCTTTTTTTTTTCTTCTCCTGTTTG	PASS	intergenic_region	MODIFIER	LOC109500228-LOC123385727	LOC109500228-LOC123385727	intergenic_region	LOC109500228-LOC123385727		-1	n.140017058_140017059insTTCTTTTTTTTTTCTTCTCCTGTTTG
chrB2	140952257	T	A	PASS	intron_variant	MODIFIER	ARID1B	ARID1B	transcript	XM_045058276.1	protein_coding	4	c.2283+30917T>A
chrB2	140952257	T	A	PASS	intron_variant	MODIFIER	ARID1B	ARID1B	transcript	XM_045058284.1	protein_coding	4	c.2283+30917T>A
chrB2	140952257	T	A	PASS	intron_variant	MODIFIER	ARID1B	ARID1B	transcript	XM_045058281.1	protein_coding	3	c.2133+30917T>A
chrB2	140952257	T	A	PASS	intron_variant	MODIFIER	ARID1B	ARID1B	transcript	XM_045058282.1	protein_coding	4	c.2283+30917T>A
chrB2	140952257	T	A	PASS	intron_variant	MODIFIER	ARID1B	ARID1B	transcript	XM_045058277.1	protein_coding	4	c.2283+30917T>A
chrB2	140952257	T	A	PASS	intron_variant	MODIFIER	ARID1B	ARID1B	transcript	XM_045058279.1	protein_coding	4	c.2283+30917T>A
chrB2	140952257	T	A	PASS	intron_variant	MODIFIER	ARID1B	ARID1B	transcript	XM_045058285.1	protein_coding	4	c.2283+30917T>A
chrB2	140952257	T	A	PASS	intron_variant	MODIFIER	ARID1B	ARID1B	transcript	XM_045058278.1	protein_coding	4	c.2283+30917T>A
chrB2	140952257	T	A	PASS	intron_variant	MODIFIER	ARID1B	ARID1B	transcript	XM_045058280.1	protein_coding	4	c.2283+30917T>A
chrB2	140952257	T	A	PASS	intron_variant	MODIFIER	ARID1B	ARID1B	transcript	XM_045058283.1	protein_coding	4	c.2283+30917T>A
chrB2	140952260	T	TACAAGA	PASS	intron_variant	MODIFIER	ARID1B	ARID1B	transcript	XM_045058276.1	protein_coding	4	c.2283+30920_2283+30921insACAAGA
chrB2	140952260	T	TACAAGA	PASS	intron_variant	MODIFIER	ARID1B	ARID1B	transcript	XM_045058284.1	protein_coding	4	c.2283+30920_2283+30921insACAAGA
chrB2	140952260	T	TACAAGA	PASS	intron_variant	MODIFIER	ARID1B	ARID1B	transcript	XM_045058281.1	protein_coding	3	c.2133+30920_2133+30921insACAAGA
chrB2	140952260	T	TACAAGA	PASS	intron_variant	MODIFIER	ARID1B	ARID1B	transcript	XM_045058282.1	protein_coding	4	c.2283+30920_2283+30921insACAAGA
chrB2	140952260	T	TACAAGA	PASS	intron_variant	MODIFIER	ARID1B	ARID1B	transcript	XM_045058277.1	protein_coding	4	c.2283+30920_2283+30921insACAAGA
chrB2	140952260	T	TACAAGA	PASS	intron_variant	MODIFIER	ARID1B	ARID1B	transcript	XM_045058279.1	protein_coding	4	c.2283+30920_2283+30921insACAAGA
chrB2	140952260	T	TACAAGA	PASS	intron_variant	MODIFIER	ARID1B	ARID1B	transcript	XM_045058285.1	protein_coding	4	c.2283+30920_2283+30921insACAAGA
chrB2	140952260	T	TACAAGA	PASS	intron_variant	MODIFIER	ARID1B	ARID1B	transcript	XM_045058278.1	protein_coding	4	c.2283+30920_2283+30921insACAAGA
chrB2	140952260	T	TACAAGA	PASS	intron_variant	MODIFIER	ARID1B	ARID1B	transcript	XM_045058280.1	protein_coding	4	c.2283+30920_2283+30921insACAAGA
chrB2	140952260	T	TACAAGA	PASS	intron_variant	MODIFIER	ARID1B	ARID1B	transcript	XM_045058283.1	protein_coding	4	c.2283+30920_2283+30921insACAAGA
chrB2	140952262	A	T	PASS	intron_variant	MODIFIER	ARID1B	ARID1B	transcript	XM_045058276.1	protein_coding	4	c.2283+30922A>T
chrB2	140952262	A	T	PASS	intron_variant	MODIFIER	ARID1B	ARID1B	transcript	XM_045058284.1	protein_coding	4	c.2283+30922A>T
chrB2	140952262	A	T	PASS	intron_variant	MODIFIER	ARID1B	ARID1B	transcript	XM_045058281.1	protein_coding	3	c.2133+30922A>T
chrB2	140952262	A	T	PASS	intron_variant	MODIFIER	ARID1B	ARID1B	transcript	XM_045058282.1	protein_coding	4	c.2283+30922A>T
chrB2	140952262	A	T	PASS	intron_variant	MODIFIER	ARID1B	ARID1B	transcript	XM_045058277.1	protein_coding	4	c.2283+30922A>T
chrB2	140952262	A	T	PASS	intron_variant	MODIFIER	ARID1B	ARID1B	transcript	XM_045058279.1	protein_coding	4	c.2283+30922A>T
chrB2	140952262	A	T	PASS	intron_variant	MODIFIER	ARID1B	ARID1B	transcript	XM_045058285.1	protein_coding	4	c.2283+30922A>T
chrB2	140952262	A	T	PASS	intron_variant	MODIFIER	ARID1B	ARID1B	transcript	XM_045058278.1	protein_coding	4	c.2283+30922A>T
chrB2	140952262	A	T	PASS	intron_variant	MODIFIER	ARID1B	ARID1B	transcript	XM_045058280.1	protein_coding	4	c.2283+30922A>T
chrB2	140952262	A	T	PASS	intron_variant	MODIFIER	ARID1B	ARID1B	transcript	XM_045058283.1	protein_coding	4	c.2283+30922A>T
chrB2	141385376	A	ATG	PASS	intron_variant	MODIFIER	ZDHHC14	ZDHHC14	transcript	XM_045058291.1	protein_coding	1	c.245+28872_245+28873insTG
chrB2	141385376	A	ATG	PASS	intron_variant	MODIFIER	ZDHHC14	ZDHHC14	transcript	XM_003986669.4	protein_coding	1	c.245+28872_245+28873insTG
chrB2	141385376	A	ATG	PASS	intron_variant	MODIFIER	ZDHHC14	ZDHHC14	transcript	XM_045058292.1	protein_coding	1	c.245+28872_245+28873insTG
chrB2	141385376	A	ATG	PASS	intron_variant	MODIFIER	ZDHHC14	ZDHHC14	transcript	XM_045058293.1	protein_coding	1	c.167+16248_167+16249insTG
chrB2	141385376	A	ATG	PASS	intron_variant	MODIFIER	ZDHHC14	ZDHHC14	transcript	XM_045058294.1	protein_coding	1	c.-71+16240_-71+16241insTG
chrB2	142808746	T	C	PASS	upstream_gene_variant	MODIFIER	RSPH3	RSPH3	transcript	XM_006932135.5	protein_coding	-1	c.-2778A>G
chrB2	142808746	T	C	PASS	upstream_gene_variant	MODIFIER	RSPH3	RSPH3	transcript	XM_045058316.1	protein_coding	-1	c.-2778A>G
chrB2	142808746	T	C	PASS	intergenic_region	MODIFIER	RSPH3-TAGAP	RSPH3-TAGAP	intergenic_region	RSPH3-TAGAP		-1	n.142808746T>C
chrB2	142811132	A	G	PASS	intergenic_region	MODIFIER	RSPH3-TAGAP	RSPH3-TAGAP	intergenic_region	RSPH3-TAGAP		-1	n.142811132A>G
chrB2	142811537	A	G	PASS	intergenic_region	MODIFIER	RSPH3-TAGAP	RSPH3-TAGAP	intergenic_region	RSPH3-TAGAP		-1	n.142811537A>G
chrB2	142812380	T	TTTG	PASS	intergenic_region	MODIFIER	RSPH3-TAGAP	RSPH3-TAGAP	intergenic_region	RSPH3-TAGAP		-1	n.142812380_142812381insTTG
chrB2	142813864	G	A	PASS	intergenic_region	MODIFIER	RSPH3-TAGAP	RSPH3-TAGAP	intergenic_region	RSPH3-TAGAP		-1	n.142813864G>A
chrB2	142818367	GA	G	PASS	intergenic_region	MODIFIER	RSPH3-TAGAP	RSPH3-TAGAP	intergenic_region	RSPH3-TAGAP		-1	n.142818368delA
chrB2	142818372	CCT	C	PASS	intergenic_region	MODIFIER	RSPH3-TAGAP	RSPH3-TAGAP	intergenic_region	RSPH3-TAGAP		-1	n.142818373_142818374delCT
chrB2	142818931	AG	A	PASS	intergenic_region	MODIFIER	RSPH3-TAGAP	RSPH3-TAGAP	intergenic_region	RSPH3-TAGAP		-1	n.142818932delG
chrB2	142823283	G	A	PASS	intergenic_region	MODIFIER	RSPH3-TAGAP	RSPH3-TAGAP	intergenic_region	RSPH3-TAGAP		-1	n.142823283G>A
chrB2	142825723	T	G	PASS	intergenic_region	MODIFIER	RSPH3-TAGAP	RSPH3-TAGAP	intergenic_region	RSPH3-TAGAP		-1	n.142825723T>G
chrB2	142826073	C	T	PASS	intergenic_region	MODIFIER	RSPH3-TAGAP	RSPH3-TAGAP	intergenic_region	RSPH3-TAGAP		-1	n.142826073C>T
chrB2	142883243	C	T	PASS	intergenic_region	MODIFIER	TAGAP-LOC109500013	TAGAP-LOC109500013	intergenic_region	TAGAP-LOC109500013		-1	n.142883243C>T
chrB2	149387780	C	T	PASS	intron_variant	MODIFIER	CEP43	CEP43	transcript	XM_023254572.2	protein_coding	7	c.580-2295C>T
chrB2	149387780	C	T	PASS	intron_variant	MODIFIER	CEP43	CEP43	transcript	XM_045058356.1	protein_coding	5	c.439-2295C>T
chrB2	149387780	C	T	PASS	intron_variant	MODIFIER	CEP43	CEP43	transcript	XM_045058354.1	protein_coding	7	c.580-2295C>T
chrB2	149387780	C	T	PASS	intron_variant	MODIFIER	CEP43	CEP43	transcript	XM_045058355.1	protein_coding	5	c.439-2295C>T
chrB2	149387780	C	T	PASS	intron_variant	MODIFIER	CEP43	CEP43	transcript	XM_023254573.2	protein_coding	6	c.520-2295C>T
chrB2	149387789	GGACT	G	PASS	intron_variant	MODIFIER	CEP43	CEP43	transcript	XM_023254572.2	protein_coding	7	c.580-2285_580-2282delGACT
chrB2	149387789	GGACT	G	PASS	intron_variant	MODIFIER	CEP43	CEP43	transcript	XM_045058356.1	protein_coding	5	c.439-2285_439-2282delGACT
chrB2	149387789	GGACT	G	PASS	intron_variant	MODIFIER	CEP43	CEP43	transcript	XM_045058354.1	protein_coding	7	c.580-2285_580-2282delGACT
chrB2	149387789	GGACT	G	PASS	intron_variant	MODIFIER	CEP43	CEP43	transcript	XM_045058355.1	protein_coding	5	c.439-2285_439-2282delGACT
chrB2	149387789	GGACT	G	PASS	intron_variant	MODIFIER	CEP43	CEP43	transcript	XM_023254573.2	protein_coding	6	c.520-2285_520-2282delGACT
chrB2	149387802	G	A	PASS	intron_variant	MODIFIER	CEP43	CEP43	transcript	XM_023254572.2	protein_coding	7	c.580-2273G>A
chrB2	149387802	G	A	PASS	intron_variant	MODIFIER	CEP43	CEP43	transcript	XM_045058356.1	protein_coding	5	c.439-2273G>A
chrB2	149387802	G	A	PASS	intron_variant	MODIFIER	CEP43	CEP43	transcript	XM_045058354.1	protein_coding	7	c.580-2273G>A
chrB2	149387802	G	A	PASS	intron_variant	MODIFIER	CEP43	CEP43	transcript	XM_045058355.1	protein_coding	5	c.439-2273G>A
chrB2	149387802	G	A	PASS	intron_variant	MODIFIER	CEP43	CEP43	transcript	XM_023254573.2	protein_coding	6	c.520-2273G>A
chrB2	149387807	C	CT	PASS	intron_variant	MODIFIER	CEP43	CEP43	transcript	XM_023254572.2	protein_coding	7	c.580-2268_580-2267insT
chrB2	149387807	C	CT	PASS	intron_variant	MODIFIER	CEP43	CEP43	transcript	XM_045058356.1	protein_coding	5	c.439-2268_439-2267insT
chrB2	149387807	C	CT	PASS	intron_variant	MODIFIER	CEP43	CEP43	transcript	XM_045058354.1	protein_coding	7	c.580-2268_580-2267insT
chrB2	149387807	C	CT	PASS	intron_variant	MODIFIER	CEP43	CEP43	transcript	XM_045058355.1	protein_coding	5	c.439-2268_439-2267insT
chrB2	149387807	C	CT	PASS	intron_variant	MODIFIER	CEP43	CEP43	transcript	XM_023254573.2	protein_coding	6	c.520-2268_520-2267insT
chrB2	149387809	G	A	PASS	intron_variant	MODIFIER	CEP43	CEP43	transcript	XM_023254572.2	protein_coding	7	c.580-2266G>A
chrB2	149387809	G	A	PASS	intron_variant	MODIFIER	CEP43	CEP43	transcript	XM_045058356.1	protein_coding	5	c.439-2266G>A
chrB2	149387809	G	A	PASS	intron_variant	MODIFIER	CEP43	CEP43	transcript	XM_045058354.1	protein_coding	7	c.580-2266G>A
chrB2	149387809	G	A	PASS	intron_variant	MODIFIER	CEP43	CEP43	transcript	XM_045058355.1	protein_coding	5	c.439-2266G>A
chrB2	149387809	G	A	PASS	intron_variant	MODIFIER	CEP43	CEP43	transcript	XM_023254573.2	protein_coding	6	c.520-2266G>A
chrB2	149387812	T	C	PASS	intron_variant	MODIFIER	CEP43	CEP43	transcript	XM_023254572.2	protein_coding	7	c.580-2263T>C
chrB2	149387812	T	C	PASS	intron_variant	MODIFIER	CEP43	CEP43	transcript	XM_045058356.1	protein_coding	5	c.439-2263T>C
chrB2	149387812	T	C	PASS	intron_variant	MODIFIER	CEP43	CEP43	transcript	XM_045058354.1	protein_coding	7	c.580-2263T>C
chrB2	149387812	T	C	PASS	intron_variant	MODIFIER	CEP43	CEP43	transcript	XM_045058355.1	protein_coding	5	c.439-2263T>C
chrB2	149387812	T	C	PASS	intron_variant	MODIFIER	CEP43	CEP43	transcript	XM_023254573.2	protein_coding	6	c.520-2263T>C
chrB2	149387813	G	A	PASS	intron_variant	MODIFIER	CEP43	CEP43	transcript	XM_023254572.2	protein_coding	7	c.580-2262G>A
chrB2	149387813	G	A	PASS	intron_variant	MODIFIER	CEP43	CEP43	transcript	XM_045058356.1	protein_coding	5	c.439-2262G>A
chrB2	149387813	G	A	PASS	intron_variant	MODIFIER	CEP43	CEP43	transcript	XM_045058354.1	protein_coding	7	c.580-2262G>A
chrB2	149387813	G	A	PASS	intron_variant	MODIFIER	CEP43	CEP43	transcript	XM_045058355.1	protein_coding	5	c.439-2262G>A
chrB2	149387813	G	A	PASS	intron_variant	MODIFIER	CEP43	CEP43	transcript	XM_023254573.2	protein_coding	6	c.520-2262G>A
chrB2	149387817	T	C	PASS	intron_variant	MODIFIER	CEP43	CEP43	transcript	XM_023254572.2	protein_coding	7	c.580-2258T>C
chrB2	149387817	T	C	PASS	intron_variant	MODIFIER	CEP43	CEP43	transcript	XM_045058356.1	protein_coding	5	c.439-2258T>C
chrB2	149387817	T	C	PASS	intron_variant	MODIFIER	CEP43	CEP43	transcript	XM_045058354.1	protein_coding	7	c.580-2258T>C
chrB2	149387817	T	C	PASS	intron_variant	MODIFIER	CEP43	CEP43	transcript	XM_045058355.1	protein_coding	5	c.439-2258T>C
chrB2	149387817	T	C	PASS	intron_variant	MODIFIER	CEP43	CEP43	transcript	XM_023254573.2	protein_coding	6	c.520-2258T>C
chrB2	149387823	G	T	PASS	intron_variant	MODIFIER	CEP43	CEP43	transcript	XM_023254572.2	protein_coding	7	c.580-2252G>T
chrB2	149387823	G	T	PASS	intron_variant	MODIFIER	CEP43	CEP43	transcript	XM_045058356.1	protein_coding	5	c.439-2252G>T
chrB2	149387823	G	T	PASS	intron_variant	MODIFIER	CEP43	CEP43	transcript	XM_045058354.1	protein_coding	7	c.580-2252G>T
chrB2	149387823	G	T	PASS	intron_variant	MODIFIER	CEP43	CEP43	transcript	XM_045058355.1	protein_coding	5	c.439-2252G>T
chrB2	149387823	G	T	PASS	intron_variant	MODIFIER	CEP43	CEP43	transcript	XM_023254573.2	protein_coding	6	c.520-2252G>T
chrB2	149387826	T	C	PASS	intron_variant	MODIFIER	CEP43	CEP43	transcript	XM_023254572.2	protein_coding	7	c.580-2249T>C
chrB2	149387826	T	C	PASS	intron_variant	MODIFIER	CEP43	CEP43	transcript	XM_045058356.1	protein_coding	5	c.439-2249T>C
chrB2	149387826	T	C	PASS	intron_variant	MODIFIER	CEP43	CEP43	transcript	XM_045058354.1	protein_coding	7	c.580-2249T>C
chrB2	149387826	T	C	PASS	intron_variant	MODIFIER	CEP43	CEP43	transcript	XM_045058355.1	protein_coding	5	c.439-2249T>C
chrB2	149387826	T	C	PASS	intron_variant	MODIFIER	CEP43	CEP43	transcript	XM_023254573.2	protein_coding	6	c.520-2249T>C
chrB2	150301710	TGGTAACC	T	PASS	intergenic_region	MODIFIER	LOC123385620-SMOC2	LOC123385620-SMOC2	intergenic_region	LOC123385620-SMOC2		-1	n.150301711_150301717delGGTAACC
chrB2	151955118	A	G	PASS	intergenic_region	MODIFIER	LOC123385736-CHR_END	LOC123385736-CHR_END	intergenic_region	LOC123385736-CHR_END		-1	n.151955118A>G
chrB3	1140397	C	T	PASS	intergenic_region	MODIFIER	MINAR1-LOC111560975	MINAR1-LOC111560975	intergenic_region	MINAR1-LOC111560975		-1	n.1140397C>T
chrB3	3650557	G	T	PASS	intron_variant	MODIFIER	BNC1	BNC1	transcript	XM_045058730.1	protein_coding	1	c.-3144-15082G>T
chrB3	3650557	G	T	PASS	intron_variant	MODIFIER	BNC1	BNC1	transcript	XM_045058731.1	protein_coding	1	c.-3987-15082G>T
chrB3	3650557	G	T	PASS	intron_variant	MODIFIER	BNC1	BNC1	transcript	XM_045058732.1	protein_coding	1	c.-3251-15082G>T
chrB3	4170678	T	A	PASS	intron_variant	MODIFIER	FSD2	FSD2	transcript	XM_019831817.3	protein_coding	1	c.10+7069T>A
chrB3	4170678	T	A	PASS	intron_variant	MODIFIER	FSD2	FSD2	transcript	XM_023254877.2	protein_coding	1	c.10+7069T>A
chrB3	4448708	C	T	PASS	intron_variant	MODIFIER	PDE8A	PDE8A	transcript	XM_023254885.2	protein_coding	17	c.1755+817G>A
chrB3	4448708	C	T	PASS	intron_variant	MODIFIER	PDE8A	PDE8A	transcript	XM_023254886.2	protein_coding	16	c.1677+817G>A
chrB3	4448708	C	T	PASS	intron_variant	MODIFIER	PDE8A	PDE8A	transcript	XR_006598806.1	pseudogene	17	n.1910+817G>A
chrB3	4463337	C	A	PASS	intron_variant	MODIFIER	PDE8A	PDE8A	transcript	XM_023254885.2	protein_coding	11	c.1058-3434G>T
chrB3	4463337	C	A	PASS	intron_variant	MODIFIER	PDE8A	PDE8A	transcript	XM_023254886.2	protein_coding	11	c.1057+3978G>T
chrB3	4463337	C	A	PASS	intron_variant	MODIFIER	PDE8A	PDE8A	transcript	XR_006598806.1	pseudogene	11	n.1213-3434G>T
chrB3	4670317	A	C	PASS	upstream_gene_variant	MODIFIER	SLC28A1	SLC28A1	transcript	XM_003986785.5	protein_coding	-1	c.-3747T>G
chrB3	4670317	A	C	PASS	upstream_gene_variant	MODIFIER	SLC28A1	SLC28A1	transcript	XM_019831824.3	protein_coding	-1	c.-3792T>G
chrB3	4670317	A	C	PASS	upstream_gene_variant	MODIFIER	SLC28A1	SLC28A1	transcript	XM_019831825.3	protein_coding	-1	c.-3747T>G
chrB3	4670317	A	C	PASS	upstream_gene_variant	MODIFIER	SLC28A1	SLC28A1	transcript	XM_019831826.3	protein_coding	-1	c.-3747T>G
chrB3	4670317	A	C	PASS	upstream_gene_variant	MODIFIER	SLC28A1	SLC28A1	transcript	XM_045058749.1	protein_coding	-1	c.-3747T>G
chrB3	4670317	A	C	PASS	downstream_gene_variant	MODIFIER	ALPK3	ALPK3	transcript	XM_045058750.1	protein_coding	-1	c.*10116T>G
chrB3	4670317	A	C	PASS	downstream_gene_variant	MODIFIER	ALPK3	ALPK3	transcript	XM_045058752.1	protein_coding	-1	c.*10116T>G
chrB3	4670317	A	C	PASS	downstream_gene_variant	MODIFIER	ALPK3	ALPK3	transcript	XM_045058751.1	protein_coding	-1	c.*10116T>G
chrB3	4670317	A	C	PASS	intergenic_region	MODIFIER	SLC28A1-ALPK3	SLC28A1-ALPK3	intergenic_region	SLC28A1-ALPK3		-1	n.4670317A>C
chrB3	4773856	A	AG	PASS	intron_variant	MODIFIER	ZNF592	ZNF592	transcript	XM_045058753.1	protein_coding	1	c.81-477_81-476insC
chrB3	4773856	A	AG	PASS	intron_variant	MODIFIER	ZNF592	ZNF592	transcript	XM_011282770.3	protein_coding	1	c.81-477_81-476insC
chrB3	4773856	A	AG	PASS	intron_variant	MODIFIER	ZNF592	ZNF592	transcript	XM_011282771.3	protein_coding	1	c.81-477_81-476insC
chrB3	4773856	A	AG	PASS	intron_variant	MODIFIER	ZNF592	ZNF592	transcript	XM_006932235.5	protein_coding	1	c.-103-477_-103-476insC
chrB3	4773856	A	AG	PASS	intron_variant	MODIFIER	ZNF592	ZNF592	transcript	XM_045058755.1	protein_coding	1	c.-19-10915_-19-10914insC
chrB3	4773856	A	AG	PASS	intron_variant	MODIFIER	ZNF592	ZNF592	transcript	XM_023254888.2	protein_coding	2	c.-103-477_-103-476insC
chrB3	4773856	A	AG	PASS	intron_variant	MODIFIER	ZNF592	ZNF592	transcript	XM_023254887.2	protein_coding	1	c.-103-477_-103-476insC
chrB3	6938085	A	G	PASS	intron_variant	MODIFIER	LOC123385802	LOC123385802	transcript	XR_006598847.1	pseudogene	1	n.107+58221A>G
chrB3	6938085	A	G	PASS	intron_variant	MODIFIER	LOC123385802	LOC123385802	transcript	XR_006598848.1	pseudogene	1	n.107+58221A>G
chrB3	6938085	A	G	PASS	intron_variant	MODIFIER	LOC123385802	LOC123385802	transcript	XR_006598849.1	pseudogene	1	n.107+58221A>G
chrB3	6938107	GTA	G	PASS	intron_variant	MODIFIER	LOC123385802	LOC123385802	transcript	XR_006598847.1	pseudogene	1	n.107+58244_107+58245delTA
chrB3	6938107	GTA	G	PASS	intron_variant	MODIFIER	LOC123385802	LOC123385802	transcript	XR_006598848.1	pseudogene	1	n.107+58244_107+58245delTA
chrB3	6938107	GTA	G	PASS	intron_variant	MODIFIER	LOC123385802	LOC123385802	transcript	XR_006598849.1	pseudogene	1	n.107+58244_107+58245delTA
chrB3	6938117	GTA	G	PASS	intron_variant	MODIFIER	LOC123385802	LOC123385802	transcript	XR_006598847.1	pseudogene	1	n.107+58254_107+58255delTA
chrB3	6938117	GTA	G	PASS	intron_variant	MODIFIER	LOC123385802	LOC123385802	transcript	XR_006598848.1	pseudogene	1	n.107+58254_107+58255delTA
chrB3	6938117	GTA	G	PASS	intron_variant	MODIFIER	LOC123385802	LOC123385802	transcript	XR_006598849.1	pseudogene	1	n.107+58254_107+58255delTA
chrB3	6938135	G	GTA	PASS	intron_variant	MODIFIER	LOC123385802	LOC123385802	transcript	XR_006598847.1	pseudogene	1	n.107+58271_107+58272insTA
chrB3	6938135	G	GTA	PASS	intron_variant	MODIFIER	LOC123385802	LOC123385802	transcript	XR_006598848.1	pseudogene	1	n.107+58271_107+58272insTA
chrB3	6938135	G	GTA	PASS	intron_variant	MODIFIER	LOC123385802	LOC123385802	transcript	XR_006598849.1	pseudogene	1	n.107+58271_107+58272insTA
chrB3	9224721	C	CT	PASS	intron_variant	MODIFIER	AGBL1	AGBL1	transcript	XM_011282742.4	protein_coding	5	c.488+23459_488+23460insA
chrB3	9224721	C	CT	PASS	intron_variant	MODIFIER	AGBL1	AGBL1	transcript	XM_045058839.1	protein_coding	5	c.488+23459_488+23460insA
chrB3	9224721	C	CT	PASS	intron_variant	MODIFIER	AGBL1	AGBL1	transcript	XM_045058840.1	protein_coding	5	c.488+23459_488+23460insA
chrB3	13329913	T	TGGATG	PASS	intergenic_region	MODIFIER	MCTP2-LOC123385823	MCTP2-LOC123385823	intergenic_region	MCTP2-LOC123385823		-1	n.13329913_13329914insGGATG
chrB3	22410739	A	AGAGAGAGAGAGTGT	PASS	intron_variant	MODIFIER	CHRNA7	CHRNA7	transcript	XM_011282725.4	protein_coding	2	c.186+8749_186+8750insGAGAGAGAGAGTGT
chrB3	22410739	A	AGAGAGAGAGAGTGT	PASS	intron_variant	MODIFIER	CHRNA7	CHRNA7	transcript	XM_019831978.3	protein_coding	2	c.186+8749_186+8750insGAGAGAGAGAGTGT
chrB3	23606272	T	C	PASS	intergenic_region	MODIFIER	LOC109500553-LOC101092186	LOC109500553-LOC101092186	intergenic_region	LOC109500553-LOC101092186		-1	n.23606272T>C
chrB3	23627114	A	G	PASS	intergenic_region	MODIFIER	LOC109500553-LOC101092186	LOC109500553-LOC101092186	intergenic_region	LOC109500553-LOC101092186		-1	n.23627114A>G
chrB3	24625666	GA	G	PASS	intergenic_region	MODIFIER	UBE3A-LOC123385841	UBE3A-LOC123385841	intergenic_region	UBE3A-LOC123385841		-1	n.24625667delA
chrB3	29233610	TA	T	PASS	intron_variant	MODIFIER	SCAPER	SCAPER	transcript	XM_023255044.2	protein_coding	29	c.3877-1522delT
chrB3	29233610	TA	T	PASS	intron_variant	MODIFIER	SCAPER	SCAPER	transcript	XM_045058992.1	protein_coding	29	c.3877-1522delT
chrB3	29233610	TA	T	PASS	intron_variant	MODIFIER	SCAPER	SCAPER	transcript	XM_023255045.2	protein_coding	29	c.3877-1522delT
chrB3	29233610	TA	T	PASS	intron_variant	MODIFIER	SCAPER	SCAPER	transcript	XM_045058995.1	protein_coding	28	c.3475-1522delT
chrB3	29233610	TA	T	PASS	intron_variant	MODIFIER	SCAPER	SCAPER	transcript	XM_045058994.1	protein_coding	27	c.3475-1522delT
chrB3	29233610	TA	T	PASS	intron_variant	MODIFIER	SCAPER	SCAPER	transcript	XM_023255046.2	protein_coding	29	c.3859-1522delT
chrB3	29233610	TA	T	PASS	intron_variant	MODIFIER	SCAPER	SCAPER	transcript	XM_045058993.1	protein_coding	28	c.3679-1522delT
chrB3	29286135	GGA	G	PASS	intron_variant	MODIFIER	SCAPER	SCAPER	transcript	XM_023255044.2	protein_coding	27	c.3488+2782_3488+2783delTC
chrB3	29286135	GGA	G	PASS	intron_variant	MODIFIER	SCAPER	SCAPER	transcript	XM_045058992.1	protein_coding	27	c.3488+2782_3488+2783delTC
chrB3	29286135	GGA	G	PASS	intron_variant	MODIFIER	SCAPER	SCAPER	transcript	XM_023255045.2	protein_coding	27	c.3488+2782_3488+2783delTC
chrB3	29286135	GGA	G	PASS	intron_variant	MODIFIER	SCAPER	SCAPER	transcript	XM_045058995.1	protein_coding	26	c.3086+2782_3086+2783delTC
chrB3	29286135	GGA	G	PASS	intron_variant	MODIFIER	SCAPER	SCAPER	transcript	XM_045058994.1	protein_coding	25	c.3086+2782_3086+2783delTC
chrB3	29286135	GGA	G	PASS	intron_variant	MODIFIER	SCAPER	SCAPER	transcript	XM_023255046.2	protein_coding	27	c.3470+2782_3470+2783delTC
chrB3	29286135	GGA	G	PASS	intron_variant	MODIFIER	SCAPER	SCAPER	transcript	XM_045058993.1	protein_coding	26	c.3290+2782_3290+2783delTC
chrB3	34062568	CAGTGCTCGAACCCACGGACCGT	C	PASS	intron_variant	MODIFIER	THSD4	THSD4	transcript	XM_023255096.2	protein_coding	8	c.1370-24920_1370-24899delACGGTCCGTGGGTTCGAGCACT
chrB3	34062568	CAGTGCTCGAACCCACGGACCGT	C	PASS	intron_variant	MODIFIER	THSD4	THSD4	transcript	XM_019832142.3	protein_coding	2	c.278-24920_278-24899delACGGTCCGTGGGTTCGAGCACT
chrB3	34062568	CAGTGCTCGAACCCACGGACCGT	C	PASS	intron_variant	MODIFIER	THSD4	THSD4	transcript	XM_045059085.1	protein_coding	7	c.1259-24920_1259-24899delACGGTCCGTGGGTTCGAGCACT
chrB3	34062568	CAGTGCTCGAACCCACGGACCGT	C	PASS	intron_variant	MODIFIER	THSD4	THSD4	transcript	XM_045059084.1	protein_coding	8	c.1370-24920_1370-24899delACGGTCCGTGGGTTCGAGCACT
chrB3	34062568	CAGTGCTCGAACCCACGGACCGT	C	PASS	intron_variant	MODIFIER	THSD4	THSD4	transcript	XM_045059083.1	protein_coding	8	c.1370-24920_1370-24899delACGGTCCGTGGGTTCGAGCACT
chrB3	34062568	CAGTGCTCGAACCCACGGACCGT	C	PASS	intron_variant	MODIFIER	THSD4	THSD4	transcript	XM_045059086.1	protein_coding	7	c.1211-24920_1211-24899delACGGTCCGTGGGTTCGAGCACT
chrB3	34062568	CAGTGCTCGAACCCACGGACCGT	C	PASS	intron_variant	MODIFIER	THSD4	THSD4	transcript	XR_002742857.2	pseudogene	8	n.1582-24920_1582-24899delACGGTCCGTGGGTTCGAGCACT
chrB3	34062612	A	G	PASS	intron_variant	MODIFIER	THSD4	THSD4	transcript	XM_023255096.2	protein_coding	8	c.1370-24942T>C
chrB3	34062612	A	G	PASS	intron_variant	MODIFIER	THSD4	THSD4	transcript	XM_019832142.3	protein_coding	2	c.278-24942T>C
chrB3	34062612	A	G	PASS	intron_variant	MODIFIER	THSD4	THSD4	transcript	XM_045059085.1	protein_coding	7	c.1259-24942T>C
chrB3	34062612	A	G	PASS	intron_variant	MODIFIER	THSD4	THSD4	transcript	XM_045059084.1	protein_coding	8	c.1370-24942T>C
chrB3	34062612	A	G	PASS	intron_variant	MODIFIER	THSD4	THSD4	transcript	XM_045059083.1	protein_coding	8	c.1370-24942T>C
chrB3	34062612	A	G	PASS	intron_variant	MODIFIER	THSD4	THSD4	transcript	XM_045059086.1	protein_coding	7	c.1211-24942T>C
chrB3	34062612	A	G	PASS	intron_variant	MODIFIER	THSD4	THSD4	transcript	XR_002742857.2	pseudogene	8	n.1582-24942T>C
chrB3	34062620	C	T	PASS	intron_variant	MODIFIER	THSD4	THSD4	transcript	XM_023255096.2	protein_coding	8	c.1370-24950G>A
chrB3	34062620	C	T	PASS	intron_variant	MODIFIER	THSD4	THSD4	transcript	XM_019832142.3	protein_coding	2	c.278-24950G>A
chrB3	34062620	C	T	PASS	intron_variant	MODIFIER	THSD4	THSD4	transcript	XM_045059085.1	protein_coding	7	c.1259-24950G>A
chrB3	34062620	C	T	PASS	intron_variant	MODIFIER	THSD4	THSD4	transcript	XM_045059084.1	protein_coding	8	c.1370-24950G>A
chrB3	34062620	C	T	PASS	intron_variant	MODIFIER	THSD4	THSD4	transcript	XM_045059083.1	protein_coding	8	c.1370-24950G>A
chrB3	34062620	C	T	PASS	intron_variant	MODIFIER	THSD4	THSD4	transcript	XM_045059086.1	protein_coding	7	c.1211-24950G>A
chrB3	34062620	C	T	PASS	intron_variant	MODIFIER	THSD4	THSD4	transcript	XR_002742857.2	pseudogene	8	n.1582-24950G>A
chrB3	34062626	C	T	PASS	intron_variant	MODIFIER	THSD4	THSD4	transcript	XM_023255096.2	protein_coding	8	c.1370-24956G>A
chrB3	34062626	C	T	PASS	intron_variant	MODIFIER	THSD4	THSD4	transcript	XM_019832142.3	protein_coding	2	c.278-24956G>A
chrB3	34062626	C	T	PASS	intron_variant	MODIFIER	THSD4	THSD4	transcript	XM_045059085.1	protein_coding	7	c.1259-24956G>A
chrB3	34062626	C	T	PASS	intron_variant	MODIFIER	THSD4	THSD4	transcript	XM_045059084.1	protein_coding	8	c.1370-24956G>A
chrB3	34062626	C	T	PASS	intron_variant	MODIFIER	THSD4	THSD4	transcript	XM_045059083.1	protein_coding	8	c.1370-24956G>A
chrB3	34062626	C	T	PASS	intron_variant	MODIFIER	THSD4	THSD4	transcript	XM_045059086.1	protein_coding	7	c.1211-24956G>A
chrB3	34062626	C	T	PASS	intron_variant	MODIFIER	THSD4	THSD4	transcript	XR_002742857.2	pseudogene	8	n.1582-24956G>A
chrB3	35698111	G	GGACA	PASS	intergenic_region	MODIFIER	LOC111560981-LOC102901951	LOC111560981-LOC102901951	intergenic_region	LOC111560981-LOC102901951		-1	n.35698111_35698112insGACA
chrB3	36491999	A	C	PASS	intergenic_region	MODIFIER	NOX5-SPESP1	NOX5-SPESP1	intergenic_region	NOX5-SPESP1		-1	n.36491999A>C
chrB3	36566337	T	TAC	PASS	intergenic_region	MODIFIER	SPESP1-LOC109500610	SPESP1-LOC109500610	intergenic_region	SPESP1-LOC109500610		-1	n.36566337_36566338insAC
chrB3	36988993	A	T	PASS	upstream_gene_variant	MODIFIER	LOC102899263	LOC102899263	transcript	XR_006599066.1	pseudogene	-1	n.-3556T>A
chrB3	36988993	A	T	PASS	upstream_gene_variant	MODIFIER	LOC102899263	LOC102899263	transcript	XR_006599067.1	pseudogene	-1	n.-4203T>A
chrB3	36988993	A	T	PASS	intron_variant	MODIFIER	ITGA11	ITGA11	transcript	XM_023255135.2	protein_coding	1	c.52+5199A>T
chrB3	41963316	AGGAGGGAGGGAG	A	PASS	intron_variant	MODIFIER	LOC123385903	LOC123385903	transcript	XR_006599158.1	pseudogene	2	n.475-56160_475-56149delCTCCCTCCCTCC
chrB3	41963316	AGGAGGGAGGGAG	A	PASS	intron_variant	MODIFIER	LOC123385903	LOC123385903	transcript	XR_006599160.1	pseudogene	2	n.475-56160_475-56149delCTCCCTCCCTCC
chrB3	41963316	AGGAGGGAGGGAG	A	PASS	intron_variant	MODIFIER	LOC123385903	LOC123385903	transcript	XR_006599163.1	pseudogene	2	n.475-56160_475-56149delCTCCCTCCCTCC
chrB3	41963316	AGGAGGGAGGGAG	A	PASS	intron_variant	MODIFIER	LOC123385903	LOC123385903	transcript	XR_006599161.1	pseudogene	2	n.475-1099_475-1088delCTCCCTCCCTCC
chrB3	41963340	GGAA	G	PASS	intron_variant	MODIFIER	LOC123385903	LOC123385903	transcript	XR_006599158.1	pseudogene	2	n.475-56175_475-56173delTTC
chrB3	41963340	GGAA	G	PASS	intron_variant	MODIFIER	LOC123385903	LOC123385903	transcript	XR_006599160.1	pseudogene	2	n.475-56175_475-56173delTTC
chrB3	41963340	GGAA	G	PASS	intron_variant	MODIFIER	LOC123385903	LOC123385903	transcript	XR_006599163.1	pseudogene	2	n.475-56175_475-56173delTTC
chrB3	41963340	GGAA	G	PASS	intron_variant	MODIFIER	LOC123385903	LOC123385903	transcript	XR_006599161.1	pseudogene	2	n.475-1114_475-1112delTTC
chrB3	41963345	GA	G	PASS	intron_variant	MODIFIER	LOC123385903	LOC123385903	transcript	XR_006599158.1	pseudogene	2	n.475-56178delT
chrB3	41963345	GA	G	PASS	intron_variant	MODIFIER	LOC123385903	LOC123385903	transcript	XR_006599160.1	pseudogene	2	n.475-56178delT
chrB3	41963345	GA	G	PASS	intron_variant	MODIFIER	LOC123385903	LOC123385903	transcript	XR_006599163.1	pseudogene	2	n.475-56178delT
chrB3	41963345	GA	G	PASS	intron_variant	MODIFIER	LOC123385903	LOC123385903	transcript	XR_006599161.1	pseudogene	2	n.475-1117delT
chrB3	42890042	CTTTG	C	PASS	intron_variant	MODIFIER	VPS13C	VPS13C	transcript	XM_023255275.2	protein_coding	47	c.5602-848_5602-845delTTTG
chrB3	42890042	CTTTG	C	PASS	intron_variant	MODIFIER	VPS13C	VPS13C	transcript	XM_023255277.2	protein_coding	47	c.5602-848_5602-845delTTTG
chrB3	42890042	CTTTG	C	PASS	intron_variant	MODIFIER	VPS13C	VPS13C	transcript	XM_023255278.2	protein_coding	45	c.5473-848_5473-845delTTTG
chrB3	42890042	CTTTG	C	PASS	intron_variant	MODIFIER	VPS13C	VPS13C	transcript	XR_002742905.2	pseudogene	47	n.5634-848_5634-845delTTTG
chrB3	42890042	CTTTG	C	PASS	intron_variant	MODIFIER	VPS13C	VPS13C	transcript	XM_023255276.2	protein_coding	45	c.5473-848_5473-845delTTTG
chrB3	43927017	G	A	PASS	upstream_gene_variant	MODIFIER	RORA	RORA	transcript	XM_045060706.1	protein_coding	-1	c.-1172G>A
chrB3	43927017	G	A	PASS	intron_variant	MODIFIER	RORA	RORA	transcript	XM_023255280.2	protein_coding	1	c.167-159543G>A
chrB3	46899215	A	C	PASS	intron_variant	MODIFIER	LOC101088492	LOC101088492	transcript	XM_011282897.4	protein_coding	7	c.796-91T>G
chrB3	46899215	A	C	PASS	intron_variant	MODIFIER	LOC101088492	LOC101088492	transcript	XM_019832355.3	protein_coding	7	c.796-91T>G
chrB3	46899215	A	C	PASS	intron_variant	MODIFIER	LOC101088492	LOC101088492	transcript	XM_019832356.3	protein_coding	7	c.796-91T>G
chrB3	49723176	T	G	PASS	intron_variant	MODIFIER	LOC123385930	LOC123385930	transcript	XR_006599215.1	pseudogene	1	n.1115-18977T>G
chrB3	50902868	ATATATATGGTGTATGTATATATATATATATATATATATATAGGGTGTATATATATATATAGGGTGTATATATATATATAGGGTGTATATATATATAGGGTG	A	PASS	intergenic_region	MODIFIER	LOC111560983-LOC101091944	LOC111560983-LOC101091944	intergenic_region	LOC111560983-LOC101091944		-1	n.50902869_50902969del
chrB3	51263445	G	T	PASS	intergenic_region	MODIFIER	LOC123385936-LOC123385934	LOC123385936-LOC123385934	intergenic_region	LOC123385936-LOC123385934		-1	n.51263445G>T
chrB3	52448554	C	A	PASS	upstream_gene_variant	MODIFIER	TMOD2	TMOD2	transcript	XM_023255359.2	protein_coding	-1	c.-4615G>T
chrB3	52448554	C	A	PASS	upstream_gene_variant	MODIFIER	TMOD2	TMOD2	transcript	XM_023255362.2	protein_coding	-1	c.-4615G>T
chrB3	52448554	C	A	PASS	upstream_gene_variant	MODIFIER	TMOD2	TMOD2	transcript	XM_045059303.1	protein_coding	-1	c.-4615G>T
chrB3	52448554	C	A	PASS	intron_variant	MODIFIER	TMOD2	TMOD2	transcript	XM_023255361.2	protein_coding	1	c.-70+15050G>T
chrB3	52448554	C	A	PASS	intron_variant	MODIFIER	TMOD2	TMOD2	transcript	XM_023255360.2	protein_coding	1	c.-116-2455G>T
chrB3	56817996	G	A	PASS	intergenic_region	MODIFIER	LOC123385956-LOC101088846	LOC123385956-LOC101088846	intergenic_region	LOC123385956-LOC101088846		-1	n.56817996G>A
chrB3	56818042	G	A	PASS	intergenic_region	MODIFIER	LOC123385956-LOC101088846	LOC123385956-LOC101088846	intergenic_region	LOC123385956-LOC101088846		-1	n.56818042G>A
chrB3	57009172	T	C	PASS	intergenic_region	MODIFIER	LOC123385956-LOC101088846	LOC123385956-LOC101088846	intergenic_region	LOC123385956-LOC101088846		-1	n.57009172T>C
chrB3	57009176	T	C	PASS	intergenic_region	MODIFIER	LOC123385956-LOC101088846	LOC123385956-LOC101088846	intergenic_region	LOC123385956-LOC101088846		-1	n.57009176T>C
chrB3	57727781	C	T	PASS	intergenic_region	MODIFIER	LOC123385960-LOC123385962	LOC123385960-LOC123385962	intergenic_region	LOC123385960-LOC123385962		-1	n.57727781C>T
chrB3	58041837	G	T	PASS	intergenic_region	MODIFIER	LOC123386335-SQOR	LOC123386335-SQOR	intergenic_region	LOC123386335-SQOR		-1	n.58041837G>T
chrB3	60209432	C	T	PASS	intron_variant	MODIFIER	UBR1	UBR1	transcript	XM_045059456.1	protein_coding	25	c.2740-2473C>T
chrB3	60209432	C	T	PASS	intron_variant	MODIFIER	UBR1	UBR1	transcript	XR_006599290.1	pseudogene	25	n.2790-2473C>T
chrB3	60758370	AAAAAAAAAAAAAAG	A	PASS	intron_variant	MODIFIER	CAPN3	CAPN3	transcript	XM_003987244.6	protein_coding	7	c.1029+492_1029+505delCTTTTTTTTTTTTT
chrB3	60758370	AAAAAAAAAAAAAAG	A	PASS	intron_variant	MODIFIER	LOC123385971	LOC123385971	transcript	XR_006599300.1	pseudogene	1	n.133-647_133-634delAAAAAAAAAAAAAG
chrB3	60758370	AAAAAAAAAAAAAAG	A	PASS	intron_variant	MODIFIER	CAPN3	CAPN3	transcript	XM_019832621.3	protein_coding	7	c.969+492_969+505delCTTTTTTTTTTTTT
chrB3	60758370	AAAAAAAAAAAAAAG	A	PASS	intron_variant	MODIFIER	CAPN3	CAPN3	transcript	XM_019832623.3	protein_coding	7	c.969+492_969+505delCTTTTTTTTTTTTT
chrB3	60758370	AAAAAAAAAAAAAAG	A	PASS	intron_variant	MODIFIER	CAPN3	CAPN3	transcript	XM_019832622.3	protein_coding	7	c.1029+492_1029+505delCTTTTTTTTTTTTT
chrB3	60758370	AAAAAAAAAAAAAAG	A	PASS	intron_variant	MODIFIER	CAPN3	CAPN3	transcript	XM_045059489.1	protein_coding	7	c.1029+492_1029+505delCTTTTTTTTTTTTT
chrB3	63945353	T	TA	PASS	intergenic_region	MODIFIER	LOC109501165-LOC111560985	LOC109501165-LOC111560985	intergenic_region	LOC109501165-LOC111560985		-1	n.63945353_63945354insA
chrB3	65086538	GTATATATATA	G	PASS	intron_variant	MODIFIER	LOC111560835	LOC111560835	transcript	XR_006599337.1	pseudogene	1	n.5140+20501_5140+20510delTATATATATA
chrB3	65086538	GTATATATATA	G	PASS	intron_variant	MODIFIER	LOC111560835	LOC111560835	transcript	XR_006599336.1	pseudogene	1	n.2782+17713_2782+17722delTATATATATA
chrB3	65086550	GTATACATATACATATACA	G	PASS	intron_variant	MODIFIER	LOC111560835	LOC111560835	transcript	XR_006599337.1	pseudogene	1	n.5140+20513_5140+20530delTATACATATACATATACA
chrB3	65086550	GTATACATATACATATACA	G	PASS	intron_variant	MODIFIER	LOC111560835	LOC111560835	transcript	XR_006599336.1	pseudogene	1	n.2782+17725_2782+17742delTATACATATACATATACA
chrB3	65527495	AT	A	PASS	intron_variant	MODIFIER	LOC123386240	LOC123386240	transcript	XM_045060655.1	protein_coding	2	c.755-2899delT
chrB3	71287330	G	A	PASS	intron_variant	MODIFIER	TEP1	TEP1	transcript	XM_045059620.1	protein_coding	12	c.2040-1662C>T
chrB3	71287330	G	A	PASS	intron_variant	MODIFIER	TEP1	TEP1	transcript	XM_023255550.2	protein_coding	11	c.2040-1662C>T
[truncated: 9,634 more rows]

## Sheet: Protein changing variants
Table S1. Private protein changing variants in the sequenced cat affected with Becker Muscular Dystrophy. Variants were called with respect to the F.catus_Fca126_mat1.0 reference genome assembly. The functional annotation of the variants is based on the NCBI annotation release 105. The table is in "1 effect per line" format. Thus, one variant will be listed several times, if multiple effects, e.g…
#CHROM	POS	REF	ALT	FILTER	EFFECT	IMPACT	GENE	GENEID	FEATURE	FEATUREID	BIOTYPE	RANK	HGVS_C	HGVS_P	OMIM#	potential phenotype (OMIM)
chrA2	89008872	T	TACAATTGGAAA	PASS	frameshift_variant	HIGH	LOC123383972	LOC123383972	transcript	XM_045052631.1	protein_coding	1	c.695_696insAATTGGAAAAC	p.His233fs	n.a.	n.a.
chrA2	89010477	C	T	PASS	missense_variant	MODERATE	LOC123383972	LOC123383972	transcript	XM_045052631.1	protein_coding	2	c.2297C>T	p.Thr766Met	n.a.	n.a.
chrB3	146200196	G	A	PASS	missense_variant	MODERATE	AHNAK2	AHNAK2	transcript	XM_045060630.1	protein_coding	7	c.17611C>T	p.Arg5871Cys	608570	AHNAK nucleoprotein 2, no known phenotype in humans
chrB3	146200196	G	A	PASS	missense_variant	MODERATE	AHNAK2	AHNAK2	transcript	XM_045060631.1	protein_coding	7	c.17302C>T	p.Arg5768Cys	608570	AHNAK nucleoprotein 2, no known phenotype in humans
chrB3	146200196	G	A	PASS	missense_variant	MODERATE	AHNAK2	AHNAK2	transcript	XM_045060632.1	protein_coding	8	c.17086C>T	p.Arg5696Cys	608570	AHNAK nucleoprotein 2, no known phenotype in humans
chrB3	146203691	T	C	PASS	missense_variant	MODERATE	AHNAK2	AHNAK2	transcript	XM_045060630.1	protein_coding	7	c.14116A>G	p.Met4706Val	608570	AHNAK nucleoprotein 2, no known phenotype in humans
chrB3	146203691	T	C	PASS	missense_variant	MODERATE	AHNAK2	AHNAK2	transcript	XM_045060631.1	protein_coding	7	c.13807A>G	p.Met4603Val	608570	AHNAK nucleoprotein 2, no known phenotype in humans
chrB3	146203691	T	C	PASS	missense_variant	MODERATE	AHNAK2	AHNAK2	transcript	XM_045060632.1	protein_coding	8	c.13591A>G	p.Met4531Val	608570	AHNAK nucleoprotein 2, no known phenotype in humans
chrB3	146203696	C	G	PASS	missense_variant	MODERATE	AHNAK2	AHNAK2	transcript	XM_045060630.1	protein_coding	7	c.14111G>C	p.Gly4704Ala	608570	AHNAK nucleoprotein 2, no known phenotype in humans
chrB3	146203696	C	G	PASS	missense_variant	MODERATE	AHNAK2	AHNAK2	transcript	XM_045060631.1	protein_coding	7	c.13802G>C	p.Gly4601Ala	608570	AHNAK nucleoprotein 2, no known phenotype in humans
chrB3	146203696	C	G	PASS	missense_variant	MODERATE	AHNAK2	AHNAK2	transcript	XM_045060632.1	protein_coding	8	c.13586G>C	p.Gly4529Ala	608570	AHNAK nucleoprotein 2, no known phenotype in humans
chrB3	146208052	G	T	PASS	missense_variant	MODERATE	AHNAK2	AHNAK2	transcript	XM_045060630.1	protein_coding	7	c.9755C>A	p.Ala3252Asp	608570	AHNAK nucleoprotein 2, no known phenotype in humans
chrB3	146208052	G	T	PASS	missense_variant	MODERATE	AHNAK2	AHNAK2	transcript	XM_045060631.1	protein_coding	7	c.9446C>A	p.Ala3149Asp	608570	AHNAK nucleoprotein 2, no known phenotype in humans
chrB3	146208052	G	T	PASS	missense_variant	MODERATE	AHNAK2	AHNAK2	transcript	XM_045060632.1	protein_coding	8	c.9230C>A	p.Ala3077Asp	608570	AHNAK nucleoprotein 2, no known phenotype in humans
chrB3	146215478	G	T	PASS	missense_variant	MODERATE	AHNAK2	AHNAK2	transcript	XM_045060630.1	protein_coding	7	c.2329C>A	p.Pro777Thr	608570	AHNAK nucleoprotein 2, no known phenotype in humans
chrB3	146215478	G	T	PASS	missense_variant	MODERATE	AHNAK2	AHNAK2	transcript	XM_045060631.1	protein_coding	7	c.2020C>A	p.Pro674Thr	608570	AHNAK nucleoprotein 2, no known phenotype in humans
chrB3	146992195	C	G	PASS	missense_variant	MODERATE	LOC123386294	LOC123386294	transcript	XM_045060716.1	protein_coding	1	c.959G>C	p.Gly320Ala	n.a.	(disintegrin and metalloproteinase domain-containing protein 21-like)
chrX	27988938	G	A	PASS	missense_variant	MODERATE	DMD	DMD	transcript	XM_045050787.1	protein_coding	30	c.4186C>T	p.His1396Tyr	300377	Becker muscular dystrophy (OMIM #300376), Cardiomyopathy, dilated, 3B (OMIM #302045), Duchenne muscular dystrophy (OMIM #310200)
chrX	27988938	G	A	PASS	missense_variant	MODERATE	DMD	DMD	transcript	XM_045050798.1	protein_coding	2	c.106C>T	p.His36Tyr	300377	Becker muscular dystrophy (OMIM #300376), Cardiomyopathy, dilated, 3B (OMIM #302045), Duchenne muscular dystrophy (OMIM #310200)
chrX	27988938	G	A	PASS	missense_variant	MODERATE	DMD	DMD	transcript	XM_045050799.1	protein_coding	2	c.106C>T	p.His36Tyr	300377	Becker muscular dystrophy (OMIM #300376), Cardiomyopathy, dilated, 3B (OMIM #302045), Duchenne muscular dystrophy (OMIM #310200)
chrX	27988938	G	A	PASS	missense_variant	MODERATE	DMD	DMD	transcript	XM_045050796.1	protein_coding	26	c.3766C>T	p.His1256Tyr	300377	Becker muscular dystrophy (OMIM #300376), Cardiomyopathy, dilated, 3B (OMIM #302045), Duchenne muscular dystrophy (OMIM #310200)
chrX	27988938	G	A	PASS	missense_variant	MODERATE	DMD	DMD	transcript	XM_045050795.1	protein_coding	30	c.4123C>T	p.His1375Tyr	300377	Becker muscular dystrophy (OMIM #300376), Cardiomyopathy, dilated, 3B (OMIM #302045), Duchenne muscular dystrophy (OMIM #310200)
chrX	27988938	G	A	PASS	missense_variant	MODERATE	DMD	DMD	transcript	XM_045050797.1	protein_coding	30	c.3766C>T	p.His1256Tyr	300377	Becker muscular dystrophy (OMIM #300376), Cardiomyopathy, dilated, 3B (OMIM #302045), Duchenne muscular dystrophy (OMIM #310200)
chrX	27988938	G	A	PASS	missense_variant	MODERATE	DMD	DMD	transcript	XM_045050794.1	protein_coding	30	c.4135C>T	p.His1379Tyr	300377	Becker muscular dystrophy (OMIM #300376), Cardiomyopathy, dilated, 3B (OMIM #302045), Duchenne muscular dystrophy (OMIM #310200)
chrX	27988938	G	A	PASS	missense_variant	MODERATE	DMD	DMD	transcript	XM_045050788.1	protein_coding	30	c.4186C>T	p.His1396Tyr	300377	Becker muscular dystrophy (OMIM #300376), Cardiomyopathy, dilated, 3B (OMIM #302045), Duchenne muscular dystrophy (OMIM #310200)
chrX	27988938	G	A	PASS	missense_variant	MODERATE	DMD	DMD	transcript	XM_045050789.1	protein_coding	30	c.4186C>T	p.His1396Tyr	300377	Becker muscular dystrophy (OMIM #300376), Cardiomyopathy, dilated, 3B (OMIM #302045), Duchenne muscular dystrophy (OMIM #310200)
chrX	27988938	G	A	PASS	missense_variant	MODERATE	DMD	DMD	transcript	XM_045050790.1	protein_coding	30	c.4186C>T	p.His1396Tyr	300377	Becker muscular dystrophy (OMIM #300376), Cardiomyopathy, dilated, 3B (OMIM #302045), Duchenne muscular dystrophy (OMIM #310200)
chrX	27988938	G	A	PASS	missense_variant	MODERATE	DMD	DMD	transcript	XM_045050791.1	protein_coding	30	c.4186C>T	p.His1396Tyr	300377	Becker muscular dystrophy (OMIM #300376), Cardiomyopathy, dilated, 3B (OMIM #302045), Duchenne muscular dystrophy (OMIM #310200)
chrX	27988938	G	A	PASS	missense_variant	MODERATE	DMD	DMD	transcript	XM_045050792.1	protein_coding	30	c.4186C>T	p.His1396Tyr	300377	Becker muscular dystrophy (OMIM #300376), Cardiomyopathy, dilated, 3B (OMIM #302045), Duchenne muscular dystrophy (OMIM #310200)
chrX	27988938	G	A	PASS	missense_variant	MODERATE	DMD	DMD	transcript	XM_045050793.1	protein_coding	29	c.4054C>T	p.His1352Tyr	300377	Becker muscular dystrophy (OMIM #300376), Cardiomyopathy, dilated, 3B (OMIM #302045), Duchenne muscular dystrophy (OMIM #310200)
chrX	63447825	A	G	PASS	missense_variant	MODERATE	PGK1	PGK1	transcript	XM_004000665.5	protein_coding	9	c.1093A>G	p.Arg365Gly	176894	Aortic aneurysm, familial thoracic 8 (OMIM #615436)
chrX	63483705	G	A	PASS	missense_variant	MODERATE	LOC109496548	LOC109496548	transcript	XM_019824013.3	protein_coding	25	c.3544C>T	p.Arg1182Cys	n.a.	(fibronectin type III domain containing protein 3C1-like)
chrX	80867457	C	T	PASS	missense_variant	MODERATE	TMEM35A	TMEM35A	transcript	XM_004000705.6	protein_coding	2	c.440C>T	p.Pro147Leu	n.a.	(transmembrane protein 35A)
chrX	81096502	G	A	PASS	missense_variant	MODERATE	BTK	BTK	transcript	XM_045050819.1	protein_coding	8	c.629C>T	p.Pro210Leu	300300	Agammaglobulinemia, X-linked 1 (OMIM #300755); Isolated growth hormone deficiency, type III, with agammaglobulinemia (OMIM #307200)
chrX	81096502	G	A	PASS	missense_variant	MODERATE	BTK	BTK	transcript	XM_045050820.1	protein_coding	8	c.629C>T	p.Pro210Leu	300300	Agammaglobulinemia, X-linked 1 (OMIM #300755); Isolated growth hormone deficiency, type III, with agammaglobulinemia (OMIM #307200)
chrX	85810308	C	T	PASS	missense_variant	MODERATE	SERPINA7	SERPINA7	transcript	XM_004000753.2	protein_coding	6	c.1148G>A	p.Arg383Lys	314200	[Thyroxine-binding globulin QTL] (OMIM #300932)
chrX	86986330	C	T	PASS	missense_variant	MODERATE	NUP62CL	NUP62CL	transcript	XM_011279405.4	protein_coding	6	c.508G>A	p.Asp170Asn	n.a.	(nucleoporin 62 C-terminal like)
chrX	86986330	C	T	PASS	missense_variant	MODERATE	NUP62CL	NUP62CL	transcript	XM_006943898.5	protein_coding	5	c.409G>A	p.Asp137Asn	n.a.	(nucleoporin 62 C-terminal like)
chrX	91843599	C	T	PASS	missense_variant	MODERATE	LHFPL1	LHFPL1	transcript	XM_023249367.2	protein_coding	2	c.353G>A	p.Arg118His	300566	LHFPL tetraspan subfamily member 1, no known phenotype in humans
chrX	94074362	A	G	PASS	missense_variant	MODERATE	LUZP4	LUZP4	transcript	XM_045050390.1	protein_coding	5	c.1022A>G	p.His341Arg	300616	leucine zipper protein 4, no known phenotype in humans
chrX	97983913	C	A	PASS	missense_variant	MODERATE	LOC102902213	LOC102902213	transcript	XM_023249371.2	protein_coding	2	c.260C>A	p.Ala87Asp	n.a.	(homeobox protein ESX1-like)
